# Supplementary material for: Involvement of the VEGF signaling pathway in immunosuppression and hypoxia stress: analysis of mRNA expression in lymphocytes mediating panting in Jersey cattle under heat stress
Source: BMC Vet Res. 2021 Jun 7;17:209. doi: 10.1186/s12917-021-02912-y (PMC8186226; doi:10.1186/s12917-021-02912-y)
Supplement: Supplementary file 2 — Additional file 2. Complemary material. [file 12917_2021_2912_MOESM2_ESM.xlsx]

## Sheet: DEGs-Jersey25℃ VS30℃
Gene_id	Gene name	Gene description	FC(JERSEY_M_30/JERSEY_L_25)	Log2FC(JERSEY_M_30/JERSEY_L_25)	Pvalue	Padjust	Significant	Regulate	JERSEY_L_R1_25	JERSEY_L_R2_25	JERSEY_L_R3_25	JERSEY_M_R1_30	JERSEY_M_R2_30	JERSEY_M_R3_30	JERSEY_L_25	JERSEY_M_30
ENSBTAG00000001864	NR4A3	nuclear receptor subfamily 4 group A member 3 [Source:HGNC Symbol;Acc:HGNC:7982]	7.748	2.95388	3.63539e-72	4.56715e-68	yes	up	3.25	2.75	2.61	28.28	20.26	22.51	2.87	23.6833
ENSBTAG00000027513		Growth-regulated protein homolog gamma [Source:UniProtKB/Swiss-Prot;Acc:O46675]	4.8	2.26307	2.2926e-24	1.4401e-20	yes	up	79.61	129.1	139.26	660.13	430.8	589.96	115.99	560.297
ENSBTAG00000006806	KRT17	keratin 17 [Source:HGNC Symbol;Acc:HGNC:6427]	3.688	1.88301	2.95238e-23	1.23636e-19	yes	up	25.02	37.35	29.9	112.83	109.08	104.96	30.7567	108.957
ENSBTAG00000003842	RABGEF1	rab5 GDP/GTP exchange factor [Source:RefSeq peptide;Acc:NP_777016]	3.195	1.67559	2.91959e-22	9.1697e-19	yes	up	21.63	27.4	30.5	87.61	91.9	105.25	26.51	94.92
ENSBTAG00000003650	NR4A2	nuclear receptor subfamily 4 group A member 2 [Source:HGNC Symbol;Acc:HGNC:7981]	2.875	1.52362	6.80986e-16	1.71105e-12	yes	up	16.58	19.33	11.83	51.63	37.43	44.93	15.9133	44.6633
ENSBTAG00000006561	RASGEF1B	RasGEF domain family member 1B [Source:HGNC Symbol;Acc:HGNC:24881]	4.25	2.0873	4.71452e-14	9.87142e-11	yes	up	9.99	15.6	10.27	45.7	89.19	51.68	11.9533	62.19
ENSBTAG00000002135	CD69	CD69 molecule [Source:HGNC Symbol;Acc:HGNC:1694]	2.995	1.58262	9.56739e-13	1.71707e-09	yes	up	50.97	57.05	37.95	107.96	179.85	136.01	48.6567	141.273
ENSBTAG00000025257		C-C motif chemokine 4 [Source:UniProtKB/Swiss-Prot;Acc:Q17QA1]	3.752	1.90779	3.04861e-11	4.78746e-08	yes	up	51.43	66.86	73.8	229.94	439.02	182.82	64.03	283.927
ENSBTAG00000005339	VEGFA	vascular endothelial growth factor A	3.205	1.68023	6.04288e-11	7.07136e-08	yes	up	4.56	5.6	7.08	14.74	22.04	15.37	5.74667	17.3833
ENSBTAG00000030933	ZNF576	zinc finger protein 576 [Source:HGNC Symbol;Acc:HGNC:28357]	3.287	1.71676	6.12634e-11	7.07136e-08	yes	up	33.99	48.41	41.66	88.11	145.06	125.15	41.3533	119.44
ENSBTAG00000001729	DUSP10	dual specificity phosphatase 10 [Source:HGNC Symbol;Acc:HGNC:3065]	2.965	1.56779	6.4083e-11	7.07136e-08	yes	up	2.87	3.48	4.55	11.96	9.64	11.97	3.63333	11.19
ENSBTAG00000013125	PLAUR	plasminogen activator, urokinase receptor [Source:HGNC Symbol;Acc:HGNC:9053]	3.896	1.96192	6.75446e-11	7.07136e-08	yes	up	30.8	70.53	96.47	221.71	394.65	345.47	65.9333	320.61
ENSBTAG00000021672	RGS1	regulator of G protein signaling 1 [Source:HGNC Symbol;Acc:HGNC:9991]	2.509	1.32684	8.45112e-11	8.16703e-08	yes	up	72.8	60.95	60.97	185.28	163.81	119.74	64.9067	156.277
ENSBTAG00000019123	MEFV	MEFV, pyrin innate immunity regulator [Source:HGNC Symbol;Acc:HGNC:6998]	3.932	1.97518	1.06528e-10	9.55934e-08	yes	up	5.29	13.75	16.32	36.93	99.56	64.39	11.7867	66.96
ENSBTAG00000045741	U1	U1 spliceosomal RNA [Source:RFAM;Acc:RF00003]	3.929	1.97429	4.71156e-10	3.94609e-07	yes	up	38.87	36.37	17.2	82.31	151.61	74.06	30.8133	102.66
ENSBTAG00000025462	GADD45B	growth arrest and DNA damage inducible beta [Source:HGNC Symbol;Acc:HGNC:4096]	2.308	1.20673	2.0885e-09	1.57398e-06	yes	up	68.58	88.14	92.56	225.65	151.65	166.49	83.0933	181.263
ENSBTAG00000016060	CREM	cAMP responsive element modulator [Source:HGNC Symbol;Acc:HGNC:2352]	2.37	1.24477	2.12988e-09	1.57398e-06	yes	up	27.29	28.19	41.67	72.57	79.63	69.15	32.3833	73.7833
ENSBTAG00000013368	ANKRD22	ankyrin repeat domain 22 [Source:HGNC Symbol;Acc:HGNC:28321]	3.006	1.58766	1.24371e-08	8.68042e-06	yes	up	4.77	9.58	14.86	14.11	34.01	22.66	9.73667	23.5933
ENSBTAG00000039292		-	0.389	-1.36214	1.56506e-08	9.8309e-06	yes	down	22.8	30.67	14.25	9.08	5.86	7.05	22.5733	7.33
ENSBTAG00000009863	BHLHE40	basic helix-loop-helix family member e40 [Source:HGNC Symbol;Acc:HGNC:1046]	2.044	1.03118	2.41493e-08	1.4447e-05	yes	up	135.41	138.14	106.25	310.44	184.38	210.79	126.6	235.203
ENSBTAG00000014127	PTGS2	prostaglandin-endoperoxide synthase 2 [Source:HGNC Symbol;Acc:HGNC:9605]	2.992	1.581	4.80576e-08	2.51562e-05	yes	up	5.5	12.15	5.74	29.26	30.92	18.1	7.79667	26.0933
ENSBTAG00000013371	RUBCNL	RUN and cysteine rich domain containing beclin 1 interacting protein like [Source:HGNC Symbol;Acc:HGNC:20420]	3.306	1.72523	7.13517e-08	3.58556e-05	yes	up	43.18	148.42	176.86	496.64	780.83	679.77	122.82	652.413
ENSBTAG00000008636	PDE4B	phosphodiesterase 4B [Source:HGNC Symbol;Acc:HGNC:8781]	2.338	1.22517	1.41997e-07	6.628e-05	yes	up	56.44	51.47	74.18	122.99	144.94	142.33	60.6967	136.753
ENSBTAG00000011765	GABARAPL1	GABA type A receptor associated protein like 1 [Source:HGNC Symbol;Acc:HGNC:4068]	2.022	1.016	2.73394e-07	0.000122666	yes	up	71.45	75.94	94.44	152.73	163.89	143.69	80.61	153.437
ENSBTAG00000047023	U2	U2 spliceosomal RNA [Source:RFAM;Acc:RF00004]	3.399	1.76499	3.71495e-07	0.000160934	yes	up	0	112.81	0	789.84	732.74	1028.7	37.6033	850.427
ENSBTAG00000025372	RIOX1	ribosomal oxygenase 1 [Source:HGNC Symbol;Acc:HGNC:20968]	0.408	-1.29411	4.03644e-07	0.000169033	yes	down	4.34	4.12	3.82	1.55	1.21	0.89	4.09333	1.21667
ENSBTAG00000007101	F3	coagulation factor III, tissue factor [Source:HGNC Symbol;Acc:HGNC:3541]	3.386	1.75973	4.78758e-07	0.000187957	yes	up	0.07	0.81	0.44	3.58	6.77	2.95	0.44	4.43333
ENSBTAG00000012997	SMPDL3B	sphingomyelin phosphodiesterase acid like 3B [Source:HGNC Symbol;Acc:HGNC:21416]	2.336	1.22435	5.65413e-07	0.000215251	yes	up	1.03	1.08	1.27	3.5	2.38	1.88	1.12667	2.58667
ENSBTAG00000005275	PKIG	cAMP-dependent protein kinase inhibitor gamma [Source:HGNC Symbol;Acc:HGNC:9019]	3.04	1.60411	6.09808e-07	0.000225324	yes	up	0.92	15.6	0.3	3.14	74.81	6	5.60667	27.9833
ENSBTAG00000003682	DNAJB13	DnaJ heat shock protein family (Hsp40) member B13 [Source:HGNC Symbol;Acc:HGNC:30718]	3.027	1.59774	6.74358e-07	0.000242056	yes	up	0.37	0.16	0.08	0.47	0.52	0.67	0.203333	0.553333
ENSBTAG00000010303		-	2.658	1.41026	8.32783e-07	0.000278316	yes	up	3.99	7.43	4.5	12.79	17.13	9.63	5.30667	13.1833
ENSBTAG00000015592	GPR84	G protein-coupled receptor 84 [Source:HGNC Symbol;Acc:HGNC:4535]	2.931	1.55135	8.41837e-07	0.000278316	yes	up	8.97	10.41	8.73	36.93	48.86	13.78	9.37	33.19
ENSBTAG00000008096	EDN1	endothelin 1 [Source:HGNC Symbol;Acc:HGNC:3176]	2.692	1.42866	9.37746e-07	0.000302074	yes	up	1.47	3.87	2.64	4.44	8.9	8.02	2.66	7.12
ENSBTAG00000014042	TLR10	toll like receptor 10 [Source:HGNC Symbol;Acc:HGNC:15634]	0.357	-1.48724	9.90327e-07	0.000311037	yes	down	9.47	9.59	3.51	1.46	1.85	1.38	7.52333	1.56333
ENSBTAG00000019293	EGR3	early growth response protein 3 [Source:RefSeq peptide;Acc:NP_001276747]	3.198	1.67734	1.08805e-06	0.000325456	yes	up	8.99	19.82	9.72	18.32	119.67	120.55	12.8433	86.18
ENSBTAG00000010349	IL1A	interleukin 1 alpha [Source:HGNC Symbol;Acc:HGNC:5991]	3.139	1.65012	1.50854e-06	0.000440741	yes	up	1.63	7.34	7.13	27.12	44.93	20.67	5.36667	30.9067
ENSBTAG00000029972	bta-mir-30b	bta-mir-30b [Source:miRBase;Acc:MI0004761]	2.294	1.1979	1.6601e-06	0.00046511	yes	up	3.11	3.2	2.34	9.5	3.85	6.77	2.88333	6.70667
ENSBTAG00000037800		-	2.95	1.56096	1.70302e-06	0.00046511	yes	up	28.07	50.93	104.89	384.57	212.97	167.22	61.2967	254.92
ENSBTAG00000014199	TBX21	T-box 21 [Source:HGNC Symbol;Acc:HGNC:11599]	0.443	-1.17603	1.7846e-06	0.000477021	yes	down	52.61	49.66	26.71	16.54	9.67	16.43	42.9933	14.2133
ENSBTAG00000020084	LONRF1	LON peptidase N-terminal domain and ring finger 1 [Source:HGNC Symbol;Acc:HGNC:26302]	2.091	1.06397	2.14761e-06	0.000562092	yes	up	5.06	4.57	3.69	11.44	9.6	6.79	4.44	9.27667
ENSBTAG00000043964	ARL5B	ADP ribosylation factor like GTPase 5B [Source:HGNC Symbol;Acc:HGNC:23052]	2.094	1.06653	2.53937e-06	0.000651063	yes	up	7.71	6.82	6.78	12.37	11.35	14.03	7.10333	12.5833
ENSBTAG00000006240	TLR4	toll like receptor 4 [Source:HGNC Symbol;Acc:HGNC:11850]	2.522	1.33457	2.6843e-06	0.000674458	yes	up	30.55	56.22	77.53	116.07	165.87	148.92	54.7667	143.62
ENSBTAG00000014693	TMEM88	transmembrane protein 88 [Source:HGNC Symbol;Acc:HGNC:32371]	2.459	1.29789	3.28355e-06	0.000797203	yes	up	6.45	16.02	10.82	31.15	25.59	31.65	11.0967	29.4633
ENSBTAG00000020540	TMEM198	transmembrane protein 198 [Source:HGNC Symbol;Acc:HGNC:33704]	2.094	1.06649	3.29973e-06	0.000797203	yes	up	3.72	2.86	3.89	6.5	7.68	5.89	3.49	6.69
ENSBTAG00000010069	EGR1	early growth response 1 [Source:HGNC Symbol;Acc:HGNC:3238]	2.669	1.4164	3.46322e-06	0.000820913	yes	up	416.13	520.07	983.04	1306.46	2253.86	2516.46	639.747	2025.59
ENSBTAG00000000436	TNFAIP3	TNF alpha induced protein 3 [Source:HGNC Symbol;Acc:HGNC:11896]	2.6	1.37853	3.81325e-06	0.000887145	yes	up	19.42	58.85	45.64	138.77	131.95	99.44	41.3033	123.387
ENSBTAG00000037558		Growth-regulated protein homolog beta [Source:UniProtKB/Swiss-Prot;Acc:O46677]	2.645	1.4031	4.41226e-06	0.000999852	yes	up	84.3	237.05	301.75	749.25	524.28	806.84	207.7	693.457
ENSBTAG00000048062	KDM6B	lysine demethylase 6B [Source:HGNC Symbol;Acc:HGNC:29012]	2.13	1.09064	4.46493e-06	0.000999852	yes	up	55.07	61.51	95.56	144.21	146.47	145.03	70.7133	145.237
ENSBTAG00000021435	MAFF	MAF bZIP transcription factor F [Source:HGNC Symbol;Acc:HGNC:6780]	2.401	1.26344	4.61605e-06	0.000999852	yes	up	5.73	12.16	13.64	30.32	27.78	25.34	10.51	27.8133
ENSBTAG00000019428		-	2.118	1.08288	4.95129e-06	0.00103672	yes	up	120.48	117.87	189.62	289.58	340.35	281.42	142.657	303.783
ENSBTAG00000009214	ETS2	protein C-ets-2 [Source:RefSeq peptide;Acc:NP_001073683]	2.503	1.32349	5.70179e-06	0.00117429	yes	up	9.84	20.73	28.72	40.11	73.06	64.96	19.7633	59.3767
ENSBTAG00000017363	SSAT-1	Diamine acetyltransferase 1 [Source:UniProtKB/Swiss-Prot;Acc:Q3T0Q0]	2.056	1.04012	7.41931e-06	0.00150337	yes	up	608.5	709.52	993.79	1522.06	1503.68	1419.65	770.603	1481.8
ENSBTAG00000005504	TP53INP2	tumor protein p53 inducible nuclear protein 2 [Source:HGNC Symbol;Acc:HGNC:16104]	2.042	1.02993	8.00001e-06	0.0015953	yes	up	5.23	7.99	8.58	16.62	13.24	12.98	7.26667	14.28
ENSBTAG00000010987	Mail	NF-kappa-B inhibitor zeta [Source:UniProtKB/Swiss-Prot;Acc:Q9BE45]	2.192	1.13246	8.37075e-06	0.00163463	yes	up	62.28	110.63	117.87	244.36	217.41	181.59	96.9267	214.453
ENSBTAG00000000816	PRDM1	PR/SET domain 1 [Source:HGNC Symbol;Acc:HGNC:9346]	2.076	1.05409	8.45744e-06	0.00163463	yes	up	8.6	9.76	13.79	18.83	22.48	15.77	10.7167	19.0267
ENSBTAG00000000283	CSF1	colony stimulating factor 1 [Source:HGNC Symbol;Acc:HGNC:2432]	2.717	1.4422	9.1958e-06	0.00171771	yes	up	3.4	7.21	6.53	13.88	31.33	13.76	5.71333	19.6567
ENSBTAG00000008365	ANKRD34A	ankyrin repeat domain 34A [Source:HGNC Symbol;Acc:HGNC:27639]	0.382	-1.38648	9.29747e-06	0.00171771	yes	down	5.89	7.8	2.2	0.83	1.75	0.91	5.29667	1.16333
ENSBTAG00000007424	LIF	LIF, interleukin 6 family cytokine [Source:HGNC Symbol;Acc:HGNC:6596]	2.776	1.47276	1.01536e-05	0.00180404	yes	up	0.84	2.46	3.28	4.85	5.07	6.45	2.19333	5.45667
ENSBTAG00000009206	FOXS1	forkhead box S1 [Source:HGNC Symbol;Acc:HGNC:3735]	2.136	1.09486	1.02332e-05	0.00180404	yes	up	6.12	6.91	7.2	19.06	13.28	10.45	6.74333	14.2633
ENSBTAG00000004208	PLEKHG6	pleckstrin homology and RhoGEF domain containing G6 [Source:HGNC Symbol;Acc:HGNC:25562]	2.399	1.26223	1.09545e-05	0.00187072	yes	up	1.57	2.92	2.04	7.49	7.74	11	2.17667	8.74333
ENSBTAG00000005947	PLAU	plasminogen activator, urokinase [Source:HGNC Symbol;Acc:HGNC:9052]	2.392	1.25836	1.10191e-05	0.00187072	yes	up	82.91	98.44	181.12	274.21	330.01	357.19	120.823	320.47
ENSBTAG00000026753		-	2.491	1.31644	1.17727e-05	0.00194606	yes	up	133.1	129.51	291.25	478.27	633.07	508.56	184.62	539.967
ENSBTAG00000006685	IL10	interleukin-10 precursor [Source:RefSeq peptide;Acc:NP_776513]	2.34	1.22624	1.21841e-05	0.00198791	yes	up	8.96	28.12	22.55	37.37	40.22	40.91	19.8767	39.5
ENSBTAG00000007962	ATP9A	ATPase phospholipid transporting 9A (putative) [Source:HGNC Symbol;Acc:HGNC:13540]	2.609	1.38362	1.29385e-05	0.00208393	yes	up	1.06	1.89	3.44	4.96	7.74	7.28	2.13	6.66
ENSBTAG00000013191	AGRN	agrin [Source:HGNC Symbol;Acc:HGNC:329]	2.772	1.47076	1.42519e-05	0.00223809	yes	up	10.23	18.85	41.08	208.47	83.29	64.48	23.3867	118.747
ENSBTAG00000014554	SNAI1	snail family transcriptional repressor 1 [Source:HGNC Symbol;Acc:HGNC:11128]	2.228	1.15553	1.52367e-05	0.00236319	yes	up	9.35	12.93	16.73	42.75	19.11	37.21	13.0033	33.0233
ENSBTAG00000020330	BTG1	BTG anti-proliferation factor 1 [Source:HGNC Symbol;Acc:HGNC:1130]	2.426	1.27884	1.5699e-05	0.0024052	yes	up	440.82	613.79	836.45	1006.63	2093.37	1852.04	630.353	1650.68
ENSBTAG00000002082	MARCKS	myristoylated alanine rich protein kinase C substrate [Source:HGNC Symbol;Acc:HGNC:6759]	2.34	1.22655	1.77501e-05	0.00268668	yes	up	115.22	135.98	258.89	406.13	469	412.24	170.03	429.123
ENSBTAG00000002623	SAMSN1	SAM domain, SH3 domain and nuclear localization signals 1 [Source:HGNC Symbol;Acc:HGNC:10528]	2.333	1.22222	2.51987e-05	0.00368106	yes	up	73.75	75.23	136.37	134.52	209.54	174.82	95.1167	172.96
ENSBTAG00000006155	CCRL2	C-C motif chemokine receptor like 2 [Source:HGNC Symbol;Acc:HGNC:1612]	2.424	1.27719	2.76948e-05	0.00399919	yes	up	8.09	13.97	21.45	30.36	48.48	46.5	14.5033	41.78
ENSBTAG00000001060	CXCR4	C-X-C motif chemokine receptor 4 [Source:HGNC Symbol;Acc:HGNC:2561]	2.405	1.26589	2.82636e-05	0.00403496	yes	up	129.08	157.88	205.83	260.82	632.23	440.4	164.263	444.483
ENSBTAG00000039197	SLC2A9	solute carrier family 2 member 9 [Source:HGNC Symbol;Acc:HGNC:13446]	2.009	1.0064	3.15547e-05	0.00445418	yes	up	37.01	32.55	57.09	88.99	67.79	61.55	42.2167	72.7767
ENSBTAG00000018424	ACKR3	atypical chemokine receptor 3 [Source:HGNC Symbol;Acc:HGNC:23692]	2.324	1.21634	3.22255e-05	0.00449367	yes	up	9.21	6.22	3.31	15.41	18.52	13.34	6.24667	15.7567
ENSBTAG00000045628	C15orf61	chromosome 15 open reading frame 61 [Source:HGNC Symbol;Acc:HGNC:34453]	0.445	-1.16768	3.25499e-05	0.00449367	yes	down	28.41	27.44	29.22	9.44	11.05	5.91	28.3567	8.8
ENSBTAG00000009812		C-X-C motif chemokine 6 [Source:UniProtKB/Swiss-Prot;Acc:P80221]	2.602	1.37955	3.60723e-05	0.00487287	yes	up	1.88	3.03	6.45	9.42	18.02	17	3.78667	14.8133
ENSBTAG00000045916	U2	U2 spliceosomal RNA [Source:RFAM;Acc:RF00004]	2.659	1.41077	3.78713e-05	0.00506146	yes	up	0.83	116.23	0	809.03	733.57	1040.43	39.02	861.01
ENSBTAG00000037981		-	0.418	-1.25912	4.12264e-05	0.00545047	yes	down	6.18	2.83	2.31	0.6	2.15	1.81	3.77333	1.52
ENSBTAG00000009617	SLC2A1	solute carrier family 2 member 1 [Source:HGNC Symbol;Acc:HGNC:11005]	2.168	1.11646	4.16497e-05	0.00545047	yes	up	10.76	7.85	7.13	20.53	24.4	10.77	8.58	18.5667
ENSBTAG00000030575	BHLHE41	basic helix-loop-helix family member e41 [Source:HGNC Symbol;Acc:HGNC:16617]	0.442	-1.17914	4.40462e-05	0.00570467	yes	down	14.7	12.27	7.73	3.45	1.76	4.34	11.5667	3.18333
ENSBTAG00000003289		-	2.491	1.31666	4.9694e-05	0.00628977	yes	up	4.55	2.14	5.35	12.4	14.34	13.5	4.01333	13.4133
ENSBTAG00000047561		-	2.367	1.243	5.00658e-05	0.00628977	yes	up	3.17	0.85	3.41	3.89	3.7	2.92	2.47667	3.50333
ENSBTAG00000015919	PARM1	prostate androgen-regulated mucin-like protein 1 [Source:HGNC Symbol;Acc:HGNC:24536]	2.24	1.16374	6.02255e-05	0.00713786	yes	up	10.31	9.29	18.35	44.92	24.93	21.23	12.65	30.36
ENSBTAG00000014762	ISG20	interferon stimulated exonuclease gene 20 [Source:HGNC Symbol;Acc:HGNC:6130]	2.104	1.07281	6.55306e-05	0.00762279	yes	up	84.9	152.4	274.23	378.39	414.37	304.08	170.51	365.613
ENSBTAG00000047680	IRF7	interferon regulatory factor 7 [Source:HGNC Symbol;Acc:HGNC:6122]	2.168	1.11638	6.85736e-05	0.00776117	yes	up	79.74	101.29	81.22	323.78	163.38	109.51	87.4167	198.89
ENSBTAG00000021398	C6orf203	chromosome 6 open reading frame 203 [Source:HGNC Symbol;Acc:HGNC:17971]	0.488	-1.03383	7.14639e-05	0.00801608	yes	down	3.3	3.4	3.26	1.67	0.81	1.22	3.32	1.23333
ENSBTAG00000044208	DUSP4	dual specificity protein phosphatase 4 [Source:RefSeq peptide;Acc:NP_001193882]	2.288	1.1943	7.30236e-05	0.00807017	yes	up	2.43	5.04	2.07	12.58	12.5	6	3.18	10.36
ENSBTAG00000019716	IL-8	Interleukin-8 [Source:UniProtKB/Swiss-Prot;Acc:P79255]	2.498	1.32089	7.59221e-05	0.008294	yes	up	65.43	244.49	337.92	483.83	986.22	812.65	215.947	760.9
ENSBTAG00000020536	HERC6	HECT and RLD domain containing E3 ubiquitin protein ligase family member 6 [Source:HGNC Symbol;Acc:HGNC:26072]	2.273	1.18455	7.78806e-05	0.00831931	yes	up	15.58	30.52	30.35	89.63	71.3	36.19	25.4833	65.7067
ENSBTAG00000016061	RSAD2	radical S-adenosyl methionine domain containing 2 [Source:HGNC Symbol;Acc:HGNC:30908]	2.589	1.37213	7.81135e-05	0.00831931	yes	up	4.4	7.22	7.02	74.1	17.19	8.56	6.21333	33.2833
ENSBTAG00000047904		-	2.397	1.26142	7.89771e-05	0.00831931	yes	up	58.96	99.31	155.18	241.52	489.81	256.13	104.483	329.153
ENSBTAG00000019375	SCARF2	scavenger receptor class F member 2 [Source:HGNC Symbol;Acc:HGNC:19869]	2.59	1.37321	8.26796e-05	0.00837665	yes	up	6.85	0.68	0.79	18.37	14.16	14.37	2.77333	15.6333
ENSBTAG00000017000	IL22RA2	interleukin 22 receptor subunit alpha 2 [Source:HGNC Symbol;Acc:HGNC:14901]	2.118	1.08261	9.06707e-05	0.00911277	yes	up	1.89	2.12	2.59	6.11	4.43	5.11	2.2	5.21667
ENSBTAG00000002705	REC8	REC8 meiotic recombination protein [Source:HGNC Symbol;Acc:HGNC:16879]	2.083	1.05884	9.30242e-05	0.00920207	yes	up	2.05	3.12	2.76	8.37	3.66	4	2.64333	5.34333
ENSBTAG00000008353	CDKN1A	cyclin dependent kinase inhibitor 1A [Source:HGNC Symbol;Acc:HGNC:1784]	2.031	1.02191	9.52039e-05	0.0093241	yes	up	42.62	64.09	109.55	168.43	96.92	145.72	72.0867	137.023
ENSBTAG00000011204	NINJ1	ninjurin 1 [Source:HGNC Symbol;Acc:HGNC:7824]	2.086	1.0606	9.57422e-05	0.0093241	yes	up	32.41	43.99	56.25	82.99	69.62	65.92	44.2167	72.8433
ENSBTAG00000006566	FFAR2	free fatty acid receptor 2 [Source:HGNC Symbol;Acc:HGNC:4501]	2.468	1.30324	0.000112804	0.0106553	yes	up	3.06	1.71	3.58	10.89	16.25	5.82	2.78333	10.9867
ENSBTAG00000013364	LIPM	lipase member M [Source:RefSeq peptide;Acc:NP_001193526]	2.363	1.24089	0.00012298	0.0111956	yes	up	18.5	8.1	20.55	30.19	25.94	15.23	15.7167	23.7867
ENSBTAG00000023929	FOSL2	FOS like 2, AP-1 transcription factor subunit [Source:HGNC Symbol;Acc:HGNC:3798]	2.131	1.09177	0.000128665	0.0116289	yes	up	43.78	55.24	98.9	107.59	122.48	157.94	65.9733	129.337
ENSBTAG00000009658	PLEK	pleckstrin [Source:HGNC Symbol;Acc:HGNC:9070]	2.031	1.02227	0.000144685	0.012711	yes	up	96.82	126.47	205.48	212.13	279.07	238.19	142.923	243.13
ENSBTAG00000047286		-	2.158	1.10946	0.000162607	0.0138968	yes	up	3.01	4.65	5.18	11.91	10.38	8.32	4.28	10.2033
ENSBTAG00000004557	DHRS9	dehydrogenase/reductase 9 [Source:HGNC Symbol;Acc:HGNC:16888]	2.158	1.1094	0.000164154	0.0139342	yes	up	12.7	23.22	22.79	22.83	66.46	32.31	19.57	40.5333
ENSBTAG00000043979	HILS1	Bos taurus histone linker H1 domain, spermatid-specific 1 (HILS1), mRNA. [Source:RefSeq mRNA;Acc:NM_001303409]	0.436	-1.1965	0.000173106	0.0144022	yes	down	8.59	10	11.75	2.5	2.43	3.24	10.1133	2.72333
ENSBTAG00000002233	CPNE2	copine-2 [Source:RefSeq peptide;Acc:NP_001230260]	2.177	1.12254	0.000187939	0.0152328	yes	up	3.17	2.96	3.42	6.32	13.77	5.61	3.18333	8.56667
ENSBTAG00000039319		-	2.191	1.13161	0.000190906	0.0152556	yes	up	10.77	10.15	12.87	27.48	40.64	14.72	11.2633	27.6133
ENSBTAG00000019798	PIGR	polymeric immunoglobulin receptor [Source:HGNC Symbol;Acc:HGNC:8968]	2.251	1.17073	0.000191864	0.0152556	yes	up	1.21	0.65	0.99	4.98	3.2	1.99	0.95	3.39
ENSBTAG00000018398	GPR4	G protein-coupled receptor 4 [Source:HGNC Symbol;Acc:HGNC:4497]	2.048	1.03431	0.000218379	0.0170404	yes	up	15.55	8.6	8.7	19.83	32.33	16.75	10.95	22.97
ENSBTAG00000040206	ZNF770	zinc finger protein 770 [Source:HGNC Symbol;Acc:HGNC:26061]	0.443	-1.17323	0.000248145	0.0191254	yes	down	2.15	2.32	1.6	0.5	0.34	0.77	2.02333	0.536667
ENSBTAG00000012566	MAP10	microtubule associated protein 10 [Source:HGNC Symbol;Acc:HGNC:29265]	0.454	-1.14028	0.000277557	0.0208799	yes	down	2.79	1.77	1.46	0.63	0.65	0.42	2.00667	0.566667
ENSBTAG00000026233		-	2.315	1.21116	0.000282193	0.0211024	yes	up	6.71	9.71	17.39	19.03	67.08	20	11.27	35.37
ENSBTAG00000002056	MARS2	methionyl-tRNA synthetase 2, mitochondrial [Source:HGNC Symbol;Acc:HGNC:25133]	0.476	-1.0713	0.000291911	0.0215722	yes	down	3.58	4.69	2.37	1.53	0.74	1.21	3.54667	1.16
ENSBTAG00000032308	U1	U1 spliceosomal RNA [Source:RFAM;Acc:RF00003]	2.387	1.25516	0.0003173	0.0227785	yes	up	36.68	31.69	14.59	61.57	128.91	52.22	27.6533	80.9
ENSBTAG00000004799	DENND2A	DENN domain containing 2A [Source:HGNC Symbol;Acc:HGNC:22212]	2.364	1.24136	0.000324138	0.0228772	yes	up	2.97	0.96	1.97	2.95	23.08	5.01	1.96667	10.3467
ENSBTAG00000000163	DDIT4	DNA damage inducible transcript 4 [Source:HGNC Symbol;Acc:HGNC:24944]	2.086	1.06086	0.000328907	0.0230841	yes	up	78.38	126.61	165.64	394.72	152.96	312.29	123.543	286.657
ENSBTAG00000003544	S1PR5	sphingosine-1-phosphate receptor 5 [Source:HGNC Symbol;Acc:HGNC:14299]	0.445	-1.16861	0.000346831	0.0238186	yes	down	16.83	13.91	4.64	4.87	2.1	2.19	11.7933	3.05333
ENSBTAG00000010802	KCNK7	potassium two pore domain channel subfamily K member 7 [Source:HGNC Symbol;Acc:HGNC:6282]	2.311	1.20866	0.000394386	0.026782	yes	up	0.93	1.16	0.47	2.23	2.44	4.02	0.853333	2.89667
ENSBTAG00000004269	SGK1	serum/glucocorticoid regulated kinase 1 [Source:HGNC Symbol;Acc:HGNC:10810]	2.024	1.01731	0.000406066	0.0272116	yes	up	137.28	277.16	282.08	340.96	695.22	450.32	232.173	495.5
ENSBTAG00000018280	SLC28A3	solute carrier family 28 member 3 [Source:HGNC Symbol;Acc:HGNC:16484]	2.083	1.05886	0.000423879	0.0281756	yes	up	3.85	3.69	6.24	9.68	17.94	8.06	4.59333	11.8933
ENSBTAG00000038042		-	2.254	1.17268	0.000429776	0.028334	yes	up	123.59	125.14	381.57	429.81	789.37	715.09	210.1	644.757
ENSBTAG00000012505	ARHGEF17	rho guanine nucleotide exchange factor 17 [Source:RefSeq peptide;Acc:NP_001269515]	0.434	-1.20478	0.000539166	0.032649	yes	down	62.33	0.3	0.29	0.03	0.06	0.07	20.9733	0.0533333
ENSBTAG00000045952	5_8S_rRNA	5.8S ribosomal RNA [Source:RFAM;Acc:RF00002]	2.312	1.20903	0.000545752	0.032649	yes	up	0	0	0	1310.19	0	1620.82	0	977.003
ENSBTAG00000047401	5_8S_rRNA	5.8S ribosomal RNA [Source:RFAM;Acc:RF00002]	2.312	1.20903	0.000545752	0.032649	yes	up	0	0	0	1310.19	0	1620.82	0	977.003
ENSBTAG00000045747	5_8S_rRNA	5.8S ribosomal RNA [Source:RFAM;Acc:RF00002]	2.312	1.20903	0.000545752	0.032649	yes	up	0	0	0	1310.19	0	1620.82	0	977.003
ENSBTAG00000048255	5_8S_rRNA	5.8S ribosomal RNA [Source:RFAM;Acc:RF00002]	2.312	1.20903	0.000545752	0.032649	yes	up	0	0	0	1310.19	0	1620.82	0	977.003
ENSBTAG00000046882	5_8S_rRNA	5.8S ribosomal RNA [Source:RFAM;Acc:RF00002]	2.312	1.20903	0.000545752	0.032649	yes	up	0	0	0	1310.19	0	1620.82	0	977.003
ENSBTAG00000048148	5_8S_rRNA	5.8S ribosomal RNA [Source:RFAM;Acc:RF00002]	2.312	1.20903	0.000545752	0.032649	yes	up	0	0	0	1310.19	0	1620.82	0	977.003
ENSBTAG00000037778		-	2.264	1.17891	0.000605722	0.0355593	yes	up	3.29	18.87	21.61	53.93	60.17	39.89	14.59	51.33
ENSBTAG00000011473	MYL9	myosin light chain 9 [Source:HGNC Symbol;Acc:HGNC:15754]	2.166	1.11524	0.000621798	0.036165	yes	up	104.05	43.34	136.42	191.74	390.61	198.9	94.6033	260.417
ENSBTAG00000034918	IFIT2	interferon induced protein with tetratricopeptide repeats 2 [Source:HGNC Symbol;Acc:HGNC:5409]	2.071	1.05031	0.000637611	0.0367445	yes	up	123.36	126.56	297.62	726.73	407.88	299.54	182.513	478.05
ENSBTAG00000047767		-	0.45	-1.15093	0.000725473	0.0391783	yes	down	5.62	2.39	38.9	2.43	1.08	0.91	15.6367	1.47333
ENSBTAG00000045630		-	2.256	1.17385	0.000728547	0.0391783	yes	up	0.54	0.23	1.52	2.37	8.56	3.16	0.763333	4.69667
ENSBTAG00000046862	MARCKSL1	MARCKS-related protein [Source:RefSeq peptide;Acc:NP_001069640]	2.136	1.09487	0.000742214	0.0391783	yes	up	105.3	237.16	392.72	433.95	816.29	749.26	245.06	666.5
ENSBTAG00000003366	DDX58	DExD/H-box helicase 58 [Source:HGNC Symbol;Acc:HGNC:19102]	2.01	1.00694	0.00076123	0.0398472	yes	up	8.55	17.17	17.57	40.93	30.1	17.19	14.43	29.4067
ENSBTAG00000015569	ENKUR	enkurin, TRPC channel interacting protein [Source:HGNC Symbol;Acc:HGNC:28388]	2.112	1.07855	0.000826704	0.0420481	yes	up	2.47	1.25	1.54	3.85	4.47	2.9	1.75333	3.74
ENSBTAG00000021019	SLC30A4	solute carrier family 30 member 4 [Source:HGNC Symbol;Acc:HGNC:11015]	2.157	1.10911	0.000840122	0.0425583	yes	up	11.75	6.01	7.13	44.4	15.72	10.09	8.29667	23.4033
ENSBTAG00000038888	ZBTB9	zinc finger and BTB domain containing 9 [Source:HGNC Symbol;Acc:HGNC:28323]	0.494	-1.01879	0.000863593	0.0433973	yes	down	4.74	3.9	1.88	1.54	0.88	1.06	3.50667	1.16
ENSBTAG00000003033	GADD45G	growth arrest and DNA damage inducible gamma [Source:HGNC Symbol;Acc:HGNC:4097]	2.156	1.10823	0.000879538	0.0435793	yes	up	15.35	33.57	40.8	52.67	135.82	57.67	29.9067	82.0533
ENSBTAG00000009737	LTC4S	leukotriene C4 synthase [Source:HGNC Symbol;Acc:HGNC:6719]	2.218	1.14934	0.000936937	0.044837	yes	up	21.19	7.68	18.75	42.57	103.93	25.47	15.8733	57.3233
ENSBTAG00000004587	DUSP6	dual specificity phosphatase 6 [Source:HGNC Symbol;Acc:HGNC:3072]	2.097	1.06865	0.000950185	0.0452166	yes	up	130.01	166.12	291.74	252.2	676.11	531.56	195.957	486.623
ENSBTAG00000039046		-	2.132	1.0921	0.00102152	0.047187	yes	up	111.14	209.23	256.84	253.99	860.39	428.88	192.403	514.42
ENSBTAG00000009400	FASTKD3	FAST kinase domains 3 [Source:HGNC Symbol;Acc:HGNC:28758]	0.491	-1.02685	0.00102164	0.047187	yes	down	1.91	3.48	1.5	0.77	0.65	0.83	2.29667	0.75
ENSBTAG00000012456	HEPACAM2	HEPACAM family member 2 [Source:HGNC Symbol;Acc:HGNC:27364]	2.049	1.03521	0.00103874	0.0473892	yes	up	2.43	3.89	3.67	9.2	10.7	3.95	3.33	7.95
ENSBTAG00000005174	GDPGP1	GDP-D-glucose phosphorylase 1 [Source:HGNC Symbol;Acc:HGNC:34360]	0.463	-1.11099	0.00104111	0.0473892	yes	down	2.33	3.9	2.63	1.33	0.65	0.32	2.95333	0.766667
ENSBTAG00000016523	DNAH10	dynein axonemal heavy chain 10 [Source:HGNC Symbol;Acc:HGNC:2941]	0.454	-1.14004	0.00108005	0.0486334	yes	down	0.12	0.19	11.72	0.03	0.04	0.01	4.01	0.0266667
ENSBTAG00000007020	ZNF502	zinc finger protein 502 [Source:HGNC Symbol;Acc:HGNC:23718]	0.471	-1.08581	0.00113796	0.0505166	yes	down	1.88	1.5	0.57	1.39	0.25	0.34	1.31667	0.66
ENSBTAG00000011668	KCTD14	potassium channel tetramerization domain containing 14 [Source:HGNC Symbol;Acc:HGNC:23295]	2.163	1.11299	0.00115188	0.0509546	yes	up	2.52	1.71	4.29	6.27	16.1	4.68	2.84	9.01667
ENSBTAG00000046814		-	0.483	-1.05138	0.00120589	0.0527862	yes	down	2.36	2.28	1.75	0.77	0.42	0.72	2.13	0.636667
ENSBTAG00000034366	RGS2	Bos taurus regulator of G-protein signaling 2, 24kDa (RGS2), mRNA. [Source:RefSeq mRNA;Acc:NM_001075596]	2.03	1.02124	0.00123686	0.0536676	yes	up	328.79	445.69	567.52	708.37	1627.5	826.11	447.333	1053.99
ENSBTAG00000003327	RUFY4	RUN and FYVE domain-containing protein 4 [Source:RefSeq peptide;Acc:NP_001095551]	2.083	1.05848	0.00126034	0.0542248	yes	up	38.95	69.12	122.07	116.88	257	213.95	76.7133	195.943
ENSBTAG00000009803	SNCB	synuclein beta [Source:HGNC Symbol;Acc:HGNC:11140]	2.172	1.1193	0.00130917	0.0557528	yes	up	0.58	0.83	1.25	1.67	5.06	2.88	0.886667	3.20333
ENSBTAG00000005163		Protein S100-A1 [Source:UniProtKB/Swiss-Prot;Acc:P02639]	2.167	1.11554	0.00135118	0.0565829	yes	up	26.56	8.15	40.84	46.16	156.59	71.28	25.1833	91.3433
ENSBTAG00000004472	DYNLT1	Bos taurus dynein, light chain, Tctex-type 1 (DYNLT1), mRNA. [Source:RefSeq mRNA;Acc:NM_174620]	2.033	1.02384	0.00137908	0.0569915	yes	up	306.89	166	394.73	499.79	1055.93	491.61	289.207	682.443
ENSBTAG00000032425	PPBP	pro-platelet basic protein [Source:HGNC Symbol;Acc:HGNC:9240]	2.147	1.1026	0.00144671	0.0589807	yes	up	43.36	21.13	62.77	73.41	257.22	74.67	42.42	135.1
ENSBTAG00000007881	IFIT1	interferon induced protein with tetratricopeptide repeats 1 [Source:HGNC Symbol;Acc:HGNC:5407]	2.118	1.08263	0.00145539	0.0589807	yes	up	90.3	45.69	204.73	592.59	244.94	229.24	113.573	355.59
ENSBTAG00000000095	CD274	CD274 molecule [Source:HGNC Symbol;Acc:HGNC:17635]	2.03	1.02159	0.0016936	0.0658723	yes	up	11.35	19.04	22.04	91.46	21.96	26.01	17.4767	46.4767
ENSBTAG00000012772	GFI1B	growth factor independent 1B transcriptional repressor [Source:HGNC Symbol;Acc:HGNC:4238]	2.091	1.0639	0.00170703	0.0660991	yes	up	9.26	3.33	7.8	18.55	31.69	8.02	6.79667	19.42
ENSBTAG00000009830	PLEKHB1	pleckstrin homology domain containing B1 [Source:HGNC Symbol;Acc:HGNC:19079]	2.093	1.06539	0.00172583	0.0663046	yes	up	0.13	0.2	0.06	1	1.57	0.24	0.13	0.936667
ENSBTAG00000015579	TMEM160	transmembrane protein 160 [Source:HGNC Symbol;Acc:HGNC:26042]	0.485	-1.04463	0.00173909	0.0665324	yes	down	23.42	39.68	76.19	12.38	17.51	9.96	46.43	13.2833
ENSBTAG00000020203	TMEM151A	transmembrane protein 151B [Source:RefSeq peptide;Acc:NP_001077251]	0.498	-1.00618	0.00174834	0.0665587	yes	down	2.67	3.44	2.55	0.64	0.91	1.13	2.88667	0.893333
ENSBTAG00000014628	OAS2	2'-5'-oligoadenylate synthase 2 [Source:UniProtKB/Swiss-Prot;Acc:F1N3B8]	2.114	1.08006	0.00187024	0.0697206	yes	up	2.25	9.56	7.19	62.45	21	5.04	6.33333	29.4967
ENSBTAG00000018156	KRTCAP3	keratinocyte associated protein 3 [Source:HGNC Symbol;Acc:HGNC:28943]	0.494	-1.01669	0.00190536	0.0706108	yes	down	6.67	7.04	4.22	2.75	1.48	1.27	5.97667	1.83333
ENSBTAG00000036659	U2	U2 spliceosomal RNA [Source:RFAM;Acc:RF00004]	2.023	1.01629	0.00207862	0.0740948	yes	up	88.8	17.64	0	356.24	168.24	422.39	35.48	315.623
ENSBTAG00000007904	KRT72	keratin 72 [Source:HGNC Symbol;Acc:HGNC:28932]	2.088	1.06234	0.00226182	0.0784951	yes	up	0.94	0.41	1.64	2.94	5.11	2.01	0.996667	3.35333
ENSBTAG00000008471	MX2	MX dynamin like GTPase 2 [Source:HGNC Symbol;Acc:HGNC:7533]	2.034	1.02436	0.00234367	0.0801719	yes	up	19.1	68.8	63.18	227.45	134	56.46	50.36	139.303
ENSBTAG00000011182	PDLIM1	PDZ and LIM domain 1 [Source:HGNC Symbol;Acc:HGNC:2067]	2.041	1.02913	0.00250133	0.0827428	yes	up	34.5	17.18	72.94	81.66	174.55	91.34	41.54	115.85
ENSBTAG00000021036	MARCH2	membrane associated ring-CH-type finger 2 [Source:HGNC Symbol;Acc:HGNC:28038]	2.001	1.00067	0.00264219	0.0854388	yes	up	51.75	26.97	75.22	85.02	207.56	88.4	51.3133	126.993
ENSBTAG00000008951	ALPL	alkaline phosphatase, liver/bone/kidney [Source:HGNC Symbol;Acc:HGNC:438]	2.03	1.02182	0.00264552	0.0854388	yes	up	1.79	4.57	3.77	5.26	15.47	5.58	3.37667	8.77
ENSBTAG00000001879		period circadian protein homolog 2 [Source:RefSeq peptide;Acc:NP_001179246]	0.496	-1.01098	0.00268521	0.0863368	yes	down	32.15	106.48	55.6	65.56	0.23	0.37	64.7433	22.0533
ENSBTAG00000008540	SLC22A1	solute carrier family 22 member 1 [Source:HGNC Symbol;Acc:HGNC:10963]	2.045	1.0324	0.00298614	0.0917234	yes	up	1.96	0.51	0.47	4.36	7.54	5.16	0.98	5.68667
ENSBTAG00000011186	BEST1	bestrophin 1 [Source:HGNC Symbol;Acc:HGNC:12703]	2.046	1.03264	0.00312432	0.0950383	yes	up	0.07	0.15	0.08	0.43	0.26	0.36	0.1	0.35
ENSBTAG00000011315	GJA10	gap junction protein alpha 10 [Source:HGNC Symbol;Acc:HGNC:16995]	2.037	1.02646	0.00332398	0.0975682	yes	up	0.33	0.59	1.11	0.83	3.97	2.24	0.676667	2.34667

## Sheet: DEGs-Jersey25℃ VS35℃
Gene_id	Gene name	Gene description	FC(JERSEY_H_35/JERSEY_L_25)	Log2FC(JERSEY_H_35/JERSEY_L_25)	Pvalue	Padjust	Significant	Regulate	JERSEY_L_R1_25	JERSEY_L_R2_25	JERSEY_L_R3_25	JERSEY_H_R1_35	JERSEY_H_R2_35	JERSEY_H_R3_35	JERSEY_L_25	JERSEY_H_35
ENSBTAG00000001864	NR4A3	nuclear receptor subfamily 4 group A member 3 [Source:HGNC Symbol;Acc:HGNC:7982]	5.963	2.57598	2.04587e-39	2.57227e-35	yes	up	3.25	2.75	2.61	35.77	20.33	31.58	2.87	29.2267
ENSBTAG00000027513		Growth-regulated protein homolog gamma [Source:UniProtKB/Swiss-Prot;Acc:O46675]	3.989	1.9959	1.34961e-30	8.48431e-27	yes	up	79.61	129.1	139.26	468.35	496.25	498.34	115.99	487.647
ENSBTAG00000003842	RABGEF1	rab5 GDP/GTP exchange factor [Source:RefSeq peptide;Acc:NP_777016]	3.183	1.67034	1.22613e-23	5.13873e-20	yes	up	21.63	27.4	30.5	130.34	126.15	120.21	26.51	125.567
ENSBTAG00000006806	KRT17	keratin 17 [Source:HGNC Symbol;Acc:HGNC:6427]	3.389	1.76068	2.25732e-23	7.09531e-20	yes	up	25.02	37.35	29.9	110.45	107.39	138.81	30.7567	118.883
ENSBTAG00000029972	bta-mir-30b	bta-mir-30b [Source:miRBase;Acc:MI0004761]	2.634	1.39729	1.64522e-21	4.13706e-18	yes	up	3.11	3.2	2.34	8.01	7.71	7.65	2.88333	7.79
ENSBTAG00000007334	NFKBID	NFKB inhibitor delta [Source:HGNC Symbol;Acc:HGNC:15671]	2.364	1.24138	9.43785e-18	1.9777e-14	yes	up	111.78	171.28	133.7	360.41	343.63	376.11	138.92	360.05
ENSBTAG00000016388	SLCO4A1	solute carrier organic anion transporter family member 4A1 [Source:HGNC Symbol;Acc:HGNC:10953]	2.227	1.15496	6.20846e-14	1.11513e-10	yes	up	9.69	12.55	13.24	43.36	28.83	42.52	11.8267	38.2367
ENSBTAG00000021672	RGS1	regulator of G protein signaling 1 [Source:HGNC Symbol;Acc:HGNC:9991]	2.425	1.27821	1.18462e-13	1.86178e-10	yes	up	72.8	60.95	60.97	208.79	136.06	167.28	64.9067	170.71
ENSBTAG00000016711	PPIF	peptidylprolyl isomerase F [Source:HGNC Symbol;Acc:HGNC:9259]	2.263	1.17838	4.04068e-13	5.64483e-10	yes	up	55.21	45.37	43.43	122.37	103.28	139.05	48.0033	121.567
ENSBTAG00000006561	RASGEF1B	RasGEF domain family member 1B [Source:HGNC Symbol;Acc:HGNC:24881]	3.142	1.65164	1.00815e-12	1.26754e-09	yes	up	9.99	15.6	10.27	40.74	27.73	82.45	11.9533	50.3067
ENSBTAG00000005504	TP53INP2	tumor protein p53 inducible nuclear protein 2 [Source:HGNC Symbol;Acc:HGNC:16104]	2.626	1.39265	1.08361e-11	1.23857e-08	yes	up	5.23	7.99	8.58	25.74	19.01	24.26	7.26667	23.0033
ENSBTAG00000044208	DUSP4	dual specificity protein phosphatase 4 [Source:RefSeq peptide;Acc:NP_001193882]	2.781	1.47583	2.84156e-11	2.97724e-08	yes	up	2.43	5.04	2.07	16.02	12.65	14.83	3.18	14.5
ENSBTAG00000030933	ZNF576	zinc finger protein 576 [Source:HGNC Symbol;Acc:HGNC:28357]	2.756	1.4628	4.39461e-10	3.68356e-07	yes	up	33.99	48.41	41.66	194.67	115.85	91.27	41.3533	133.93
ENSBTAG00000004659	COQ10B	coenzyme Q10B [Source:HGNC Symbol;Acc:HGNC:25819]	2.051	1.03649	5.80183e-10	4.55915e-07	yes	up	24.07	26.83	25.92	54.64	41.98	69.02	25.6067	55.2133
ENSBTAG00000013125	PLAUR	plasminogen activator, urokinase receptor [Source:HGNC Symbol;Acc:HGNC:9053]	2.923	1.54756	7.74663e-10	5.72931e-07	yes	up	30.8	70.53	96.47	491.42	385.89	238.85	65.9333	372.053
ENSBTAG00000020084	LONRF1	LON peptidase N-terminal domain and ring finger 1 [Source:HGNC Symbol;Acc:HGNC:26302]	2.413	1.27061	1.64976e-09	1.15236e-06	yes	up	5.06	4.57	3.69	19.22	8.53	12.54	4.44	13.43
ENSBTAG00000001060	CXCR4	C-X-C motif chemokine receptor 4 [Source:HGNC Symbol;Acc:HGNC:2561]	2.28	1.18914	2.01026e-09	1.33026e-06	yes	up	129.08	157.88	205.83	479	394.23	410.11	164.263	427.78
ENSBTAG00000003650	NR4A2	nuclear receptor subfamily 4 group A member 2 [Source:HGNC Symbol;Acc:HGNC:7981]	2.118	1.08246	2.80835e-09	1.6814e-06	yes	up	16.58	19.33	11.83	38.56	29.83	41.19	15.9133	36.5267
ENSBTAG00000013371	RUBCNL	RUN and cysteine rich domain containing beclin 1 interacting protein like [Source:HGNC Symbol;Acc:HGNC:20420]	2.811	1.49107	3.00195e-09	1.71562e-06	yes	up	43.18	148.42	176.86	747.97	661.02	673.65	122.82	694.213
ENSBTAG00000007424	LIF	LIF, interleukin 6 family cytokine [Source:HGNC Symbol;Acc:HGNC:6596]	2.779	1.47472	4.53659e-09	2.37661e-06	yes	up	0.84	2.46	3.28	6.79	4.97	7.49	2.19333	6.41667
ENSBTAG00000008636	PDE4B	phosphodiesterase 4B [Source:HGNC Symbol;Acc:HGNC:8781]	2.221	1.15137	6.25486e-09	3.14569e-06	yes	up	56.44	51.47	74.18	182.4	133.54	140.16	60.6967	152.033
ENSBTAG00000014042	TLR10	toll like receptor 10 [Source:HGNC Symbol;Acc:HGNC:15634]	0.367	-1.44605	6.85037e-09	3.31268e-06	yes	down	9.47	9.59	3.51	1.35	1.65	0.98	7.52333	1.32667
ENSBTAG00000014693	TMEM88	transmembrane protein 88 [Source:HGNC Symbol;Acc:HGNC:32371]	2.539	1.34399	1.56033e-08	7.00645e-06	yes	up	6.45	16.02	10.82	43.66	30.96	47.2	11.0967	40.6067
ENSBTAG00000005339	VEGFA	vascular endothelial growth factor A	2.489	1.31585	1.9872e-08	8.32836e-06	yes	up	4.56	5.6	7.08	19.68	11.43	21.02	5.74667	17.3767
ENSBTAG00000010303		-	2.418	1.27364	3.81108e-08	1.45202e-05	yes	up	3.99	7.43	4.5	17.07	12.85	19.96	5.30667	16.6267
ENSBTAG00000019123	MEFV	MEFV, pyrin innate immunity regulator [Source:HGNC Symbol;Acc:HGNC:6998]	2.394	1.25924	4.41557e-08	1.63285e-05	yes	up	5.29	13.75	16.32	50.77	37.76	34.81	11.7867	41.1133
ENSBTAG00000021942	HPS6	HPS6, biogenesis of lysosomal organelles complex 2 subunit 3 [Source:HGNC Symbol;Acc:HGNC:18817]	0.468	-1.09615	5.79308e-08	2.08104e-05	yes	down	5.86	7.13	4.58	2.26	1.8	2.34	5.85667	2.13333
ENSBTAG00000021766	HBEGF	heparin binding EGF like growth factor [Source:HGNC Symbol;Acc:HGNC:3059]	2.002	1.0017	1.09928e-07	3.63717e-05	yes	up	31.21	54.96	35.67	115.1	84.76	89.52	40.6133	96.46
ENSBTAG00000000267	SMG6	telomerase-binding protein EST1A [Source:RefSeq peptide;Acc:NP_001192756]	2.053	1.0376	1.70422e-07	5.49415e-05	yes	up	12.68	16.02	17.64	27.07	31.89	39.65	15.4467	32.87
ENSBTAG00000002623	SAMSN1	SAM domain, SH3 domain and nuclear localization signals 1 [Source:HGNC Symbol;Acc:HGNC:10528]	2.322	1.21509	1.95283e-07	6.13825e-05	yes	up	73.75	75.23	136.37	218.2	155.03	148.56	95.1167	173.93
ENSBTAG00000008096	EDN1	endothelin 1 [Source:HGNC Symbol;Acc:HGNC:3176]	2.41	1.26925	3.2738e-07	9.36772e-05	yes	up	1.47	3.87	2.64	6.77	5.45	12.31	2.66	8.17667
ENSBTAG00000013368	ANKRD22	ankyrin repeat domain 22 [Source:HGNC Symbol;Acc:HGNC:28321]	2.277	1.18733	3.37567e-07	9.43162e-05	yes	up	4.77	9.58	14.86	37.04	22.12	20.92	9.73667	26.6933
ENSBTAG00000001729	DUSP10	dual specificity phosphatase 10 [Source:HGNC Symbol;Acc:HGNC:3065]	2.156	1.10866	3.5422e-07	9.68176e-05	yes	up	2.87	3.48	4.55	8.11	9.2	10.91	3.63333	9.40667
ENSBTAG00000047042	bta-mir-2904-3	bta-mir-2904-1 [Source:miRBase;Acc:MI0013080]	2.05	1.03562	3.77796e-07	0.000101064	yes	up	576.05	896.43	426.83	1455.05	1526.31	1249.13	633.103	1410.16
ENSBTAG00000047561		-	2.363	1.24081	6.87915e-07	0.000171427	yes	up	3.17	0.85	3.41	4.87	3.35	6.24	2.47667	4.82
ENSBTAG00000045632	bta-mir-2904-3	bta-mir-2904-1 [Source:miRBase;Acc:MI0013080]	2.295	1.19868	7.59317e-07	0.00018013	yes	up	192.1	484.59	343.35	909.88	1505.42	901.04	340.013	1105.45
ENSBTAG00000006240	TLR4	toll like receptor 4 [Source:HGNC Symbol;Acc:HGNC:11850]	2.232	1.1586	8.67428e-07	0.00019766	yes	up	30.55	56.22	77.53	182.4	155	136.41	54.7667	157.937
ENSBTAG00000012441	SMAD7	SMAD family member 7 [Source:HGNC Symbol;Acc:HGNC:6773]	2.066	1.04686	8.71581e-07	0.00019766	yes	up	3.69	5.77	2.77	11.09	8.2	9.52	4.07667	9.60333
ENSBTAG00000013364	LIPM	lipase member M [Source:RefSeq peptide;Acc:NP_001193526]	2.234	1.15936	8.80377e-07	0.00019766	yes	up	18.5	8.1	20.55	20.25	12.41	21.21	15.7167	17.9567
ENSBTAG00000039292		-	0.486	-1.04192	9.8013e-07	0.000213565	yes	down	22.8	30.67	14.25	10.21	10.68	7.43	22.5733	9.44
ENSBTAG00000004208	PLEKHG6	pleckstrin homology and RhoGEF domain containing G6 [Source:HGNC Symbol;Acc:HGNC:25562]	2.275	1.1856	9.85186e-07	0.000213565	yes	up	1.57	2.92	2.04	9.9	5.72	12.51	2.17667	9.37667
ENSBTAG00000047264		-	2.076	1.0541	1.59825e-06	0.000324109	yes	up	1926.47	3245.42	1424.42	5319.84	6166.22	4409.6	2198.77	5298.55
ENSBTAG00000014199	TBX21	T-box 21 [Source:HGNC Symbol;Acc:HGNC:11599]	0.466	-1.10199	1.85241e-06	0.000363911	yes	down	52.61	49.66	26.71	13.33	18.16	9.44	42.9933	13.6433
ENSBTAG00000008353	CDKN1A	cyclin dependent kinase inhibitor 1A [Source:HGNC Symbol;Acc:HGNC:1784]	2.055	1.03924	2.3855e-06	0.000454437	yes	up	42.62	64.09	109.55	178.6	159.44	142.1	72.0867	160.047
ENSBTAG00000037558		Growth-regulated protein homolog beta [Source:UniProtKB/Swiss-Prot;Acc:O46677]	2.193	1.13274	4.08713e-06	0.000734106	yes	up	84.3	237.05	301.75	504.11	675.53	518.75	207.7	566.13
ENSBTAG00000019495	TEAD3	TEA domain transcription factor 3 [Source:HGNC Symbol;Acc:HGNC:11716]	2.177	1.12267	4.23104e-06	0.000749252	yes	up	0.49	3	8.72	2.75	1.94	106.93	4.07	37.2067
ENSBTAG00000046912	Metazoa_SRP	Metazoan signal recognition particle RNA [Source:RFAM;Acc:RF00017]	2.259	1.17592	4.61858e-06	0.000789688	yes	up	59.36	112.37	53.69	392.74	654.33	147.29	75.14	398.12
ENSBTAG00000047947	Metazoa_SRP	Metazoan signal recognition particle RNA [Source:RFAM;Acc:RF00017]	2.259	1.17592	4.61858e-06	0.000789688	yes	up	59.36	112.37	53.69	392.74	654.33	147.29	75.14	398.12
ENSBTAG00000005947	PLAU	plasminogen activator, urokinase [Source:HGNC Symbol;Acc:HGNC:9052]	2.079	1.05566	5.53889e-06	0.000870506	yes	up	82.91	98.44	181.12	338.18	306.72	329.06	120.823	324.653
ENSBTAG00000009812		C-X-C motif chemokine 6 [Source:UniProtKB/Swiss-Prot;Acc:P80221]	2.222	1.15212	5.76968e-06	0.000883803	yes	up	1.88	3.03	6.45	15.76	14.29	13.88	3.78667	14.6433
ENSBTAG00000004929	C5orf51	chromosome 5 open reading frame 51 [Source:HGNC Symbol;Acc:HGNC:27750]	0.478	-1.0656	5.77215e-06	0.000883803	yes	down	7.22	4.34	1.86	0	0	0.27	4.47333	0.09
ENSBTAG00000046351		-	2.018	1.01276	5.83438e-06	0.000883803	yes	up	1136.78	2220.79	869.3	3787.84	3971.47	2953.52	1408.96	3570.94
ENSBTAG00000004587	DUSP6	dual specificity phosphatase 6 [Source:HGNC Symbol;Acc:HGNC:3072]	2.11	1.0774	6.08974e-06	0.000911503	yes	up	130.01	166.12	291.74	746.07	460.76	500.89	195.957	569.24
ENSBTAG00000021435	MAFF	MAF bZIP transcription factor F [Source:HGNC Symbol;Acc:HGNC:6780]	2.03	1.02141	1.00733e-05	0.00129236	yes	up	5.73	12.16	13.64	26.6	26.77	28.13	10.51	27.1667
ENSBTAG00000003544	S1PR5	sphingosine-1-phosphate receptor 5 [Source:HGNC Symbol;Acc:HGNC:14299]	0.46	-1.12031	1.23939e-05	0.00153823	yes	down	16.83	13.91	4.64	1.72	3.66	1.85	11.7933	2.41
ENSBTAG00000009617	SLC2A1	solute carrier family 2 member 1 [Source:HGNC Symbol;Acc:HGNC:11005]	2.099	1.06955	1.25172e-05	0.00153823	yes	up	10.76	7.85	7.13	36.23	11.09	26.12	8.58	24.48
ENSBTAG00000032308	U1	U1 spliceosomal RNA [Source:RFAM;Acc:RF00003]	2.168	1.11616	1.3555e-05	0.00162312	yes	up	36.68	31.69	14.59	250.22	220.82	47.31	27.6533	172.783
ENSBTAG00000020330	BTG1	BTG anti-proliferation factor 1 [Source:HGNC Symbol;Acc:HGNC:1130]	2.005	1.00348	1.67753e-05	0.00198977	yes	up	440.82	613.79	836.45	2085.81	1532.77	1076.42	630.353	1565
ENSBTAG00000007962	ATP9A	ATPase phospholipid transporting 9A (putative) [Source:HGNC Symbol;Acc:HGNC:13540]	2.103	1.07241	1.8456e-05	0.00216867	yes	up	1.06	1.89	3.44	7.83	4.95	6.09	2.13	6.29
ENSBTAG00000010069	EGR1	early growth response 1 [Source:HGNC Symbol;Acc:HGNC:3238]	2.017	1.01245	2.63268e-05	0.00300916	yes	up	416.13	520.07	983.04	2126.21	1716.2	1343.56	639.747	1728.66
ENSBTAG00000005275	PKIG	cAMP-dependent protein kinase inhibitor gamma [Source:HGNC Symbol;Acc:HGNC:9019]	2.073	1.05187	4.1578e-05	0.00414889	yes	up	0.92	15.6	0.3	2.27	1.23	2.89	5.60667	2.13
ENSBTAG00000043250	7SK	7SK RNA [Source:RFAM;Acc:RF00100]	2.033	1.02373	6.07968e-05	0.00574735	yes	up	180.52	196.67	91.44	500.05	818.46	229.28	156.21	515.93
ENSBTAG00000045661	Metazoa_SRP	Metazoan signal recognition particle RNA [Source:RFAM;Acc:RF00017]	2.022	1.01591	6.43234e-05	0.00603536	yes	up	67.84	119.93	31.23	276.13	661.01	154.02	73	363.72
ENSBTAG00000007714	ZNF235	zinc finger protein 235 [Source:HGNC Symbol;Acc:HGNC:12866]	0.499	-1.00154	7.58817e-05	0.00689727	yes	down	2.94	2.09	3.37	0.66	1.14	0.67	2.8	0.823333
ENSBTAG00000019716	IL-8	Interleukin-8 [Source:UniProtKB/Swiss-Prot;Acc:P79255]	2.005	1.00373	9.26298e-05	0.00811329	yes	up	65.43	244.49	337.92	823.38	1333.09	457.72	215.947	871.397

## Sheet: DEGs-Jersey30℃ VS35℃
Gene_id	Gene name	Gene description	FC(JERSEY_H_35/JERSEY_M_30)	Log2FC(JERSEY_H_35/JERSEY_M_30)	Pvalue	Padjust	Significant	Regulate	JERSEY_M_R1_30	JERSEY_M_R2_30	JERSEY_M_R3_30	JERSEY_H_R1_35	JERSEY_H_R2_35	JERSEY_H_R3_35	JERSEY_M_30	JERSEY_H_35
ENSBTAG00000044194	ZDHHC2	zinc finger DHHC-type containing 2 [Source:HGNC Symbol;Acc:HGNC:18469]	0.401	-1.31894	6.48479e-10	3.91046e-06	yes	down	10.81	6.76	4.33	2.84	3.18	3.49	7.3	3.17
ENSBTAG00000037800		-	0.393	-1.34883	1.2775e-09	3.91046e-06	yes	down	384.57	212.97	167.22	98.05	75.82	76.06	254.92	83.31
ENSBTAG00000021978	PARVB	parvin beta [Source:HGNC Symbol;Acc:HGNC:14653]	0.37	-1.43515	1.36491e-09	3.91046e-06	yes	down	20.95	28.06	14.45	3.78	7.57	5.32	21.1533	5.55667
ENSBTAG00000045965	bta-mir-2904-3	bta-mir-2904-1 [Source:miRBase;Acc:MI0013080]	2.898	1.53489	2.77931e-09	6.37019e-06	yes	up	3.91	6.57	9.92	103.45	103.72	32.75	6.8	79.9733
ENSBTAG00000019015	IFITM3	Bos taurus interferon induced transmembrane protein 3 (1-8U) (IFITM3), mRNA. [Source:RefSeq mRNA;Acc:NM_181867]	0.495	-1.01323	1.36018e-08	2.22681e-05	yes	down	2512.7	2352.76	1792.1	1155.2	1155.71	888.41	2219.19	1066.44
ENSBTAG00000014707	ISG15	ISG15 ubiquitin-like modifier [Source:HGNC Symbol;Acc:HGNC:4053]	0.408	-1.29217	3.2463e-07	0.000413362	yes	down	3054.19	1236.94	626.85	466.66	379.88	308.42	1639.33	384.987
ENSBTAG00000013191	AGRN	agrin [Source:HGNC Symbol;Acc:HGNC:329]	0.438	-1.19223	8.9635e-07	0.000877961	yes	down	208.47	83.29	64.48	42.56	31.34	31.6	118.747	35.1667
ENSBTAG00000010068	REEP2	receptor accessory protein 2 [Source:HGNC Symbol;Acc:HGNC:17975]	0.47	-1.08901	9.52666e-07	0.000877961	yes	down	20.51	22.99	12.76	5.82	6.36	8.7	18.7533	6.96
ENSBTAG00000015434	DSTN	destrin, actin depolymerizing factor [Source:HGNC Symbol;Acc:HGNC:15750]	0.424	-1.23871	9.95941e-07	0.000877961	yes	down	71.9	90.69	32.7	10.53	15.26	24.72	65.0967	16.8367
ENSBTAG00000004472	DYNLT1	Bos taurus dynein, light chain, Tctex-type 1 (DYNLT1), mRNA. [Source:RefSeq mRNA;Acc:NM_174620]	0.448	-1.15816	1.47369e-06	0.00120632	yes	down	499.79	1055.93	491.61	173.24	226.48	296.58	682.443	232.1
ENSBTAG00000001474	NRGN	neurogranin [Source:HGNC Symbol;Acc:HGNC:8000]	0.455	-1.13475	1.72999e-06	0.00126601	yes	down	57.14	71.69	32.33	14.14	17.68	24.27	53.72	18.6967
ENSBTAG00000003315	MRPL57	mitochondrial ribosomal protein L57 [Source:HGNC Symbol;Acc:HGNC:14514]	2.022	1.01566	1.76755e-06	0.00126601	yes	up	10.96	9.71	11.98	31.49	33.97	21.68	10.8833	29.0467
ENSBTAG00000025257		C-C motif chemokine 4 [Source:UniProtKB/Swiss-Prot;Acc:Q17QA1]	0.459	-1.1225	4.59997e-06	0.00268233	yes	down	229.94	439.02	182.82	53.73	100.94	112.54	283.927	89.07
ENSBTAG00000039861		0	0.479	-1.06251	4.68121e-06	0.00268233	yes	down	206.49	112.99	70.76	58.68	49.69	42.09	130.08	50.1533
ENSBTAG00000018785	TUBB1	tubulin beta 1 class VI [Source:HGNC Symbol;Acc:HGNC:16257]	0.487	-1.03791	5.80588e-06	0.00302434	yes	down	509.39	540.32	339.58	114.56	194.47	252.28	463.097	187.103
ENSBTAG00000009987		-	0.461	-1.11641	8.85871e-06	0.00390465	yes	down	126.94	394.11	145.38	39.77	46.29	98.81	222.143	61.6233
ENSBTAG00000042490	SNORA17	Small nucleolar RNA SNORA17 [Source:RFAM;Acc:RF00560]	0.492	-1.02249	1.00128e-05	0.00401412	yes	down	29.93	46.29	28.89	24.56	15.76	11.53	35.0367	17.2833
ENSBTAG00000005359	TGFB2	transforming growth factor beta 2 [Source:HGNC Symbol;Acc:HGNC:11768]	0.461	-1.11768	1.24392e-05	0.004532	yes	down	3.1	7.23	2.12	1.03	0.86	0.31	4.15	0.733333
ENSBTAG00000027251		-	0.465	-1.10391	1.31668e-05	1	yes	down	5.46	3.21	3.43	0.44	0.86	0.36	4.03333	0.553333
ENSBTAG00000020773	CTSW	cathepsin W [Source:HGNC Symbol;Acc:HGNC:2546]	0.499	-1.00197	1.35427e-05	0.00454758	yes	down	106.79	47.24	40.23	29.94	30.07	21.17	64.7533	27.06
ENSBTAG00000020658	LNX1	ligand of numb-protein X 1 [Source:HGNC Symbol;Acc:HGNC:6657]	0.469	-1.09114	1.38888e-05	0.00454758	yes	down	44.1	9.65	7	21.8	4.04	3.88	20.25	9.90667
ENSBTAG00000010349	IL1A	interleukin 1 alpha [Source:HGNC Symbol;Acc:HGNC:5991]	0.471	-1.08518	1.47752e-05	0.00470344	yes	down	27.12	44.93	20.67	19.65	7.8	9.88	30.9067	12.4433
ENSBTAG00000013366	NRIP3	nuclear receptor interacting protein 3 [Source:HGNC Symbol;Acc:HGNC:1167]	0.473	-1.0809	1.56958e-05	0.00486146	yes	down	3.75	5.22	2.39	0.86	1.19	1.72	3.78667	1.25667
ENSBTAG00000008945	SDSL	serine dehydratase like [Source:HGNC Symbol;Acc:HGNC:30404]	0.492	-1.02337	1.92281e-05	0.00565011	yes	down	43.54	103.4	102.34	53.81	65.22	21.72	83.0933	46.9167
ENSBTAG00000030426		-	0.485	-1.04457	2.0784e-05	0.00595462	yes	down	8.15	2.43	1.79	1.8	2.06	1.44	4.12333	1.76667
ENSBTAG00000031828		-	0.499	-1.00246	2.61739e-05	0.00714174	yes	down	78.75	49.25	46.1	21.53	31.59	14.6	58.0333	22.5733
ENSBTAG00000012297	RIPOR3	RIPOR family member 3 [Source:HGNC Symbol;Acc:HGNC:16168]	0.472	-1.08289	2.7179e-05	0.00724353	yes	down	2.55	3.99	7.08	0.3	0.51	0.92	4.54	0.576667
ENSBTAG00000015743	GMPR	guanosine monophosphate reductase [Source:HGNC Symbol;Acc:HGNC:4376]	0.488	-1.03508	3.81248e-05	0.00978536	yes	down	12.3	15.4	7.5	3.17	3.34	6.35	11.7333	4.28667
ENSBTAG00000007904	KRT72	keratin 72 [Source:HGNC Symbol;Acc:HGNC:28932]	0.494	-1.01862	7.50977e-05	0.0148383	yes	down	2.94	5.11	2.01	0.47	0.46	1.33	3.35333	0.753333
ENSBTAG00000026233		-	0.495	-1.01407	8.48518e-05	0.015501	yes	down	19.03	67.08	20	5.81	7.89	16.08	35.37	9.92667

## Sheet: 16 genes
Gene_id	Gene_name	Gene Description	R1_25	R2_25	R3_25	R4_25	R5_25	R4_30	R5_30	R1_30	R2_30	R3_30	R1_35	R2_35	R3_35	R4_35	R5_35
ENSBTAG00000003682	DNAJB13	DnaJ heat shock protein family (Hsp40) member B13 [Source:HGNC Symbol;Acc:HGNC:30718]	0.461881	-1.06446	-1.57548	-0.738645	-1.06446	1.52586	-0.11916	0.739421	1.20617	1.95587	0.029514	-0.423782	0.391192	-0.900136	-0.423782
ENSBTAG00000010349	IL1A	interleukin 1 alpha [Source:HGNC Symbol;Acc:HGNC:5991]	-1.3753	-0.346567	-0.380143	-1.71619	-1.66689	1.90982	0.491252	0.726748	1.25557	0.541531	0.417803	-0.295209	-0.108696	-0.180052	0.726324
ENSBTAG00000000816	PRDM1	PR/SET domain 1 [Source:HGNC Symbol;Acc:HGNC:9346]	-1.2859	-1.06308	-0.250084	-1.69399	-1.81131	1.18972	0.782336	0.394031	1.03435	0.110204	1.19352	0.886558	0.693818	0.0333371	-0.213515
ENSBTAG00000010303		-	-1.18975	-0.30708	-1.08266	-1.44356	-2.04442	1.31232	0.0234146	0.46324	1.07979	0.103489	0.90732	0.584426	1.31025	0.238937	0.0442843
ENSBTAG00000002623	SAMSN1	SAM domain, SH3 domain and nuclear localization signals 1 [Source:HGNC Symbol;Acc:HGNC:10528]	-1.04343	-1.07729	0.351638	-0.468971	-2.17676	0.361645	0.358603	0.187187	1.46457	0.992665	1.32257	0.70613	0.57058	-0.289394	-1.25973
ENSBTAG00000005339		-	-1.14781	-0.911031	-0.595618	-1.93169	-1.71251	0.573407	0.737623	0.435555	1.19713	0.605582	0.858045	0.148522	1.09082	-0.3106	0.962577
ENSBTAG00000003650	NR4A2	nuclear receptor subfamily 4 group A member 2 [Source:HGNC Symbol;Acc:HGNC:7981]	-0.73101	-0.542432	-1.32855	-2.20346	-1.51327	0.686727	1.01385	0.945045	0.540011	0.822572	0.428542	0.160175	0.666738	-0.0597654	1.11483
ENSBTAG00000008096	EDN1	endothelin 1 [Source:HGNC Symbol;Acc:HGNC:3176]	-1.21289	-0.2913	-0.715875	-1.89294	-1.98845	1.05702	0.668613	-0.210004	0.73969	0.592035	0.267548	0.114277	1.14666	0.864403	0.86121
ENSBTAG00000014127	PTGS2	prostaglandin-endoperoxide synthase 2 [Source:HGNC Symbol;Acc:HGNC:9605]	-0.869583	-0.123488	-0.873494	-1.84371	-2.2662	0.90765	0.652761	0.735553	0.876182	0.291196	0.723278	-0.161364	0.110216	1.04555	0.795443
ENSBTAG00000009863	BHLHE40	basic helix-loop-helix family member e40 [Source:HGNC Symbol;Acc:HGNC:1046]	-0.818973	-0.853849	-1.55312	-2.1273	-0.532677	-0.104242	0.891551	1.04284	-0.0960616	0.219965	0.727586	-0.0857919	0.66692	1.25657	1.36659
ENSBTAG00000004587	DUSP6	dual specificity phosphatase 6 [Source:HGNC Symbol;Acc:HGNC:3072]	-0.469075	-0.254269	0.3064	-1.60702	-2.59216	0.148571	0.0832171	0.103635	1.18686	0.930797	1.1874	0.788839	0.861577	-0.374016	-0.300761
ENSBTAG00000019716	IL-8	Interleukin-8 [Source:UniProtKB/Swiss-Prot;Acc:P79255]	-1.48328	-0.254182	0.0450397	-2.117	-1.75031	0.423035	0.174579	0.33958	1.09866	0.902232	0.830007	1.38383	0.340543	0.278579	-0.211313
ENSBTAG00000005359	TGFB2	transforming growth factor beta 2 [Source:HGNC Symbol;Acc:HGNC:11768]	-0.759873	-0.705499	0.20745	0.698118	2.5149	0.136355	1.13486	0.0275205	0.97551	-0.245201	-0.816626	-0.868404	-1.2827	0.255948	-1.27236
ENSBTAG00000009987		-	-0.707196	-1.38315	0.196027	0.641796	1.63266	-0.0745992	0.302518	0.111539	1.90823	0.408891	-1.62665	-1.272	-0.175518	0.811608	-0.774154
ENSBTAG00000011473	MYL9	myosin light chain 9 [Source:HGNC Symbol;Acc:HGNC:15754]	-0.448648	-1.76549	-0.121282	0.138095	1.77774	-0.221288	1.00132	0.298864	1.45235	0.447414	-1.83578	-1.04999	-0.017599	0.674664	-0.330364
ENSBTAG00000047561		-	0.229104	-1.79327	0.276736	-2.51915	-0.397612	-0.846226	0.687185	0.433662	0.477687	0.0143627	0.827036	0.276736	1.51985	0.138239	0.675662

## Sheet: 16 heat DEGs heatmap
Gene_id	Gene_name	Gene Description	R1_25	R2_25	R3_25	R4_25	R5_25	R4_30	R5_30	R1_30	R2_30	R3_30	R1_35	R2_35	R3_35	R4_35	R5_35
ENSBTAG00000003682	DNAJB13	DnaJ heat shock protein family (Hsp40) member B13 [Source:HGNC Symbol;Acc:HGNC:30718]	0.461881	-1.06446	-1.57548	-0.738645	-1.06446	1.52586	-0.11916	0.739421	1.20617	1.95587	0.029514	-0.423782	0.391192	-0.900136	-0.423782
ENSBTAG00000010349	IL1A	interleukin 1 alpha [Source:HGNC Symbol;Acc:HGNC:5991]	-1.3753	-0.346567	-0.380143	-1.71619	-1.66689	1.90982	0.491252	0.726748	1.25557	0.541531	0.417803	-0.295209	-0.108696	-0.180052	0.726324
ENSBTAG00000000816	PRDM1	PR/SET domain 1 [Source:HGNC Symbol;Acc:HGNC:9346]	-1.2859	-1.06308	-0.250084	-1.69399	-1.81131	1.18972	0.782336	0.394031	1.03435	0.110204	1.19352	0.886558	0.693818	0.0333371	-0.213515
ENSBTAG00000010303		-	-1.18975	-0.30708	-1.08266	-1.44356	-2.04442	1.31232	0.0234146	0.46324	1.07979	0.103489	0.90732	0.584426	1.31025	0.238937	0.0442843
ENSBTAG00000002623	SAMSN1	SAM domain, SH3 domain and nuclear localization signals 1 [Source:HGNC Symbol;Acc:HGNC:10528]	-1.04343	-1.07729	0.351638	-0.468971	-2.17676	0.361645	0.358603	0.187187	1.46457	0.992665	1.32257	0.70613	0.57058	-0.289394	-1.25973
ENSBTAG00000005339		-	-1.14781	-0.911031	-0.595618	-1.93169	-1.71251	0.573407	0.737623	0.435555	1.19713	0.605582	0.858045	0.148522	1.09082	-0.3106	0.962577
ENSBTAG00000003650	NR4A2	nuclear receptor subfamily 4 group A member 2 [Source:HGNC Symbol;Acc:HGNC:7981]	-0.73101	-0.542432	-1.32855	-2.20346	-1.51327	0.686727	1.01385	0.945045	0.540011	0.822572	0.428542	0.160175	0.666738	-0.0597654	1.11483
ENSBTAG00000008096	EDN1	endothelin 1 [Source:HGNC Symbol;Acc:HGNC:3176]	-1.21289	-0.2913	-0.715875	-1.89294	-1.98845	1.05702	0.668613	-0.210004	0.73969	0.592035	0.267548	0.114277	1.14666	0.864403	0.86121
ENSBTAG00000014127	PTGS2	prostaglandin-endoperoxide synthase 2 [Source:HGNC Symbol;Acc:HGNC:9605]	-0.869583	-0.123488	-0.873494	-1.84371	-2.2662	0.90765	0.652761	0.735553	0.876182	0.291196	0.723278	-0.161364	0.110216	1.04555	0.795443
ENSBTAG00000009863	BHLHE40	basic helix-loop-helix family member e40 [Source:HGNC Symbol;Acc:HGNC:1046]	-0.818973	-0.853849	-1.55312	-2.1273	-0.532677	-0.104242	0.891551	1.04284	-0.0960616	0.219965	0.727586	-0.0857919	0.66692	1.25657	1.36659
ENSBTAG00000004587	DUSP6	dual specificity phosphatase 6 [Source:HGNC Symbol;Acc:HGNC:3072]	-0.469075	-0.254269	0.3064	-1.60702	-2.59216	0.148571	0.0832171	0.103635	1.18686	0.930797	1.1874	0.788839	0.861577	-0.374016	-0.300761
ENSBTAG00000019716	IL-8	Interleukin-8 [Source:UniProtKB/Swiss-Prot;Acc:P79255]	-1.48328	-0.254182	0.0450397	-2.117	-1.75031	0.423035	0.174579	0.33958	1.09866	0.902232	0.830007	1.38383	0.340543	0.278579	-0.211313
ENSBTAG00000005359	TGFB2	transforming growth factor beta 2 [Source:HGNC Symbol;Acc:HGNC:11768]	-0.759873	-0.705499	0.20745	0.698118	2.5149	0.136355	1.13486	0.0275205	0.97551	-0.245201	-0.816626	-0.868404	-1.2827	0.255948	-1.27236
ENSBTAG00000009987		-	-0.707196	-1.38315	0.196027	0.641796	1.63266	-0.0745992	0.302518	0.111539	1.90823	0.408891	-1.62665	-1.272	-0.175518	0.811608	-0.774154
ENSBTAG00000011473	MYL9	myosin light chain 9 [Source:HGNC Symbol;Acc:HGNC:15754]	-0.448648	-1.76549	-0.121282	0.138095	1.77774	-0.221288	1.00132	0.298864	1.45235	0.447414	-1.83578	-1.04999	-0.017599	0.674664	-0.330364
ENSBTAG00000047561		-	0.229104	-1.79327	0.276736	-2.51915	-0.397612	-0.846226	0.687185	0.433662	0.477687	0.0143627	0.827036	0.276736	1.51985	0.138239	0.675662

## Sheet: GO analysis of 16 heat DEGs 
Number	GO ID	Term Type	Description	Ratio_in_pop	Pvalue_uncorrected	Pvalue_corrected
3	GO:0050927	BP	positive regulation of positive chemotaxis	13/21337	6.40619e-08	0.000388708
7	GO:0051094	BP	positive regulation of developmental process	664/21337	7.77106e-08	0.000388708
3	GO:0050926	BP	regulation of positive chemotaxis	14/21337	8.15018e-08	0.000388708
4	GO:0045766	BP	positive regulation of angiogenesis	74/21337	1.29944e-07	0.000450984
4	GO:1904018	BP	positive regulation of vasculature development	81/21337	1.87398e-07	0.00050904
7	GO:0051240	BP	positive regulation of multicellular organismal process	791/21337	2.56144e-07	0.00050904
6	GO:0009628	BP	response to abiotic stimulus	491/21337	3.6978e-07	0.00050904
2	GO:0038033	BP	positive regulation of endothelial cell chemotaxis by VEGF-activated vascular endothelial growth factor receptor signaling pathway	2/21337	3.99784e-07	0.00050904
2	GO:1903570	BP	regulation of protein kinase D signaling	2/21337	3.99784e-07	0.00050904
2	GO:1903572	BP	positive regulation of protein kinase D signaling	2/21337	3.99784e-07	0.00050904
7	GO:0001932	BP	regulation of protein phosphorylation	845/21337	4.00907e-07	0.00050904
8	GO:0050793	BP	regulation of developmental process	1304/21337	4.10682e-07	0.00050904
6	GO:0022603	BP	regulation of anatomical structure morphogenesis	518/21337	5.06168e-07	0.000565821
4	GO:0001666	BP	response to hypoxia	105/21337	5.33594e-07	0.000565821
4	GO:0036293	BP	response to decreased oxygen levels	106/21337	5.54311e-07	0.000565821
10	GO:0048523	BP	negative regulation of cellular process	2681/21337	5.9711e-07	0.000575647
7	GO:0042325	BP	regulation of phosphorylation	907/21337	6.47218e-07	0.000578738
4	GO:0070482	BP	response to oxygen levels	111/21337	6.67018e-07	0.000578738
7	GO:2000026	BP	regulation of multicellular organismal development	958/21337	9.36074e-07	0.000773509
9	GO:0051239	BP	regulation of multicellular organismal process	1472/21337	1.03833e-06	0.000782738
2	GO:1900086	BP	positive regulation of peptidyl-tyrosine autophosphorylation	3/21337	1.1989e-06	0.000782738
2	GO:0038091	BP	positive regulation of cell proliferation by VEGF-activated platelet derived growth factor receptor signaling pathway	3/21337	1.1989e-06	0.000782738
2	GO:0038086	BP	VEGF-activated platelet-derived growth factor receptor signaling pathway	3/21337	1.1989e-06	0.000782738
2	GO:0038089	BP	positive regulation of cell migration by vascular endothelial growth factor signaling pathway	3/21337	1.1989e-06	0.000782738
4	GO:0045765	BP	regulation of angiogenesis	129/21337	1.21788e-06	0.000782738
7	GO:0019220	BP	regulation of phosphate metabolic process	1010/21337	1.33587e-06	0.000804693
7	GO:0051174	BP	regulation of phosphorus metabolic process	1011/21337	1.34479e-06	0.000804693
7	GO:0031399	BP	regulation of protein modification process	1040/21337	1.62601e-06	0.000940538
4	GO:1901342	BP	regulation of vasculature development	140/21337	1.68879e-06	0.000945344
10	GO:0048519	BP	negative regulation of biological process	3066/21337	2.12511e-06	0.00106129
7	GO:0006357	BP	regulation of transcription by RNA polymerase II	1088/21337	2.20014e-06	0.00106129
9	GO:0048583	BP	regulation of response to stimulus	2288/21337	2.2345e-06	0.00106129
2	GO:1900084	BP	regulation of peptidyl-tyrosine autophosphorylation	4/21337	2.3969e-06	0.00106129
8	GO:0009966	BP	regulation of signal transduction	1653/21337	2.50751e-06	0.00106129
8	GO:0006950	BP	response to stress	1653/21337	2.50751e-06	0.00106129
2	GO:0090050	BP	positive regulation of cell migration involved in sprouting angiogenesis	5/21337	3.99334e-06	0.00153992
2	GO:0090037	BP	positive regulation of protein kinase C signaling	5/21337	3.99334e-06	0.00153992
2	GO:0032793	BP	positive regulation of CREB transcription factor activity	5/21337	3.99334e-06	0.00153992
3	GO:0051781	BP	positive regulation of cell division	50/21337	4.32785e-06	0.00163264
5	GO:0000122	BP	negative regulation of transcription by RNA polymerase II	411/21337	4.48975e-06	0.00165767
5	GO:0043408	BP	regulation of MAPK cascade	417/21337	4.81857e-06	0.00171144
8	GO:0010646	BP	regulation of cell communication	1803/21337	4.83264e-06	0.00171144
8	GO:0023051	BP	regulation of signaling	1813/21337	5.03815e-06	0.00174098
4	GO:0043405	BP	regulation of MAP kinase activity	185/21337	5.11669e-06	0.00174098
2	GO:2001028	BP	positive regulation of endothelial cell chemotaxis	6/21337	5.98777e-06	0.00196048
7	GO:0051172	BP	negative regulation of nitrogen compound metabolic process	1296/21337	7.05518e-06	0.0022672
4	GO:0030335	BP	positive regulation of cell migration	222/21337	1.05204e-05	0.00328495
2	GO:0030225	BP	macrophage differentiation	8/21337	1.11688e-05	0.00328495
2	GO:0030949	BP	positive regulation of vascular endothelial growth factor receptor signaling pathway	8/21337	1.11688e-05	0.00328495
2	GO:2001026	BP	regulation of endothelial cell chemotaxis	8/21337	1.11688e-05	0.00328495
2	GO:0050930	BP	induction of positive chemotaxis	8/21337	1.11688e-05	0.00328495
3	GO:0050921	BP	positive regulation of chemotaxis	69/21337	1.14843e-05	0.00332145
4	GO:2000147	BP	positive regulation of cell motility	229/21337	1.189e-05	0.00333549
7	GO:0031324	BP	negative regulation of cellular metabolic process	1403/21337	1.19173e-05	0.00333549
6	GO:0042127	BP	regulation of cell population proliferation	901/21337	1.25098e-05	0.00339191
4	GO:0051272	BP	positive regulation of cellular component movement	234/21337	1.29458e-05	0.00345613
2	GO:0038084	BP	vascular endothelial growth factor signaling pathway	9/21337	1.43545e-05	0.00371781
4	GO:0040017	BP	positive regulation of locomotion	248/21337	1.6271e-05	0.00415221
3	GO:0001763	BP	morphogenesis of a branching structure	79/21337	1.72664e-05	0.00434239
3	GO:0032874	BP	positive regulation of stress-activated MAPK cascade	80/21337	1.79322e-05	0.0044454
3	GO:0070304	BP	positive regulation of stress-activated protein kinase signaling cascade	81/21337	1.86147e-05	0.00454959
4	GO:0071900	BP	regulation of protein serine/threonine kinase activity	263/21337	2.04917e-05	0.00490824
5	GO:0001934	BP	positive regulation of protein phosphorylation	563/21337	2.06478e-05	0.00490824
2	GO:0030224	BP	monocyte differentiation	11/21337	2.1914e-05	0.00493236
2	GO:1903131	BP	mononuclear cell differentiation	11/21337	2.1914e-05	0.00493236
2	GO:0043536	BP	positive regulation of blood vessel endothelial cell migration	11/21337	2.1914e-05	0.00493236
2	GO:1903672	BP	positive regulation of sprouting angiogenesis	11/21337	2.1914e-05	0.00493236
3	GO:0051302	BP	regulation of cell division	86/21337	2.22849e-05	0.00493236
7	GO:0032268	BP	regulation of cellular protein metabolic process	1547/21337	2.26375e-05	0.00493236
9	GO:0048522	BP	positive regulation of cellular process	3017/21337	2.27588e-05	0.00493236
7	GO:0010605	BP	negative regulation of macromolecule metabolic process	1551/21337	2.30232e-05	0.00493236
4	GO:0043410	BP	positive regulation of MAPK cascade	276/21337	2.47589e-05	0.00519137
5	GO:0042327	BP	positive regulation of phosphorylation	585/21337	2.48305e-05	0.00519137
2	GO:0002092	BP	positive regulation of receptor internalization	12/21337	2.6287e-05	0.00543045
3	GO:0050920	BP	regulation of chemotaxis	94/21337	2.90983e-05	0.0059219
2	GO:0051894	BP	positive regulation of focal adhesion assembly	13/21337	3.10548e-05	0.0059219
2	GO:0030947	BP	regulation of vascular endothelial growth factor receptor signaling pathway	13/21337	3.10548e-05	0.0059219
2	GO:0090049	BP	regulation of cell migration involved in sprouting angiogenesis	13/21337	3.10548e-05	0.0059219
2	GO:0071542	BP	dopaminergic neuron differentiation	13/21337	3.10548e-05	0.0059219
5	GO:0045937	BP	positive regulation of phosphate metabolic process	620/21337	3.28205e-05	0.00612401
5	GO:0010562	BP	positive regulation of phosphorus metabolic process	620/21337	3.28205e-05	0.00612401
7	GO:0051246	BP	regulation of protein metabolic process	1648/21337	3.42043e-05	0.00631434
2	GO:0090036	BP	regulation of protein kinase C signaling	14/21337	3.6217e-05	0.0064791
2	GO:1903393	BP	positive regulation of adherens junction organization	14/21337	3.6217e-05	0.0064791
7	GO:0009892	BP	negative regulation of metabolic process	1671/21337	3.74316e-05	0.00662806
5	GO:0070887	BP	cellular response to chemical stimulus	649/21337	4.08518e-05	0.00716061
2	GO:0031954	BP	positive regulation of protein autophosphorylation	15/21337	4.17731e-05	0.00724889
5	GO:0045892	BP	negative regulation of transcription, DNA-templated	655/21337	4.26895e-05	0.00733457
5	GO:0031401	BP	positive regulation of protein modification process	669/21337	4.72285e-05	0.00797383
2	GO:0050869	BP	negative regulation of B cell activation	16/21337	4.77228e-05	0.00797383
5	GO:1903507	BP	negative regulation of nucleic acid-templated transcription	671/21337	4.79065e-05	0.00797383
5	GO:1902679	BP	negative regulation of RNA biosynthetic process	672/21337	4.82483e-05	0.00797383
6	GO:0042221	BP	response to chemical	1166/21337	5.40014e-05	0.00868704
2	GO:1901890	BP	positive regulation of cell junction assembly	17/21337	5.40656e-05	0.00868704
2	GO:0001569	BP	branching involved in blood vessel morphogenesis	17/21337	5.40656e-05	0.00868704
9	GO:0048518	BP	positive regulation of biological process	3367/21337	5.62244e-05	0.00895103
5	GO:0051253	BP	negative regulation of RNA metabolic process	714/21337	6.44111e-05	0.0101553
3	GO:0032872	BP	regulation of stress-activated MAPK cascade	123/21337	6.49593e-05	0.0101553
7	GO:0010604	BP	positive regulation of macromolecule metabolic process	1824/21337	6.60166e-05	0.0102189
3	GO:0070302	BP	regulation of stress-activated protein kinase signaling cascade	124/21337	6.65441e-05	0.0102189
2	GO:0048008	BP	platelet-derived growth factor receptor signaling pathway	19/21337	6.79286e-05	0.0102842
3	GO:0043406	BP	positive regulation of MAP kinase activity	125/21337	6.81541e-05	0.0102842
6	GO:0007166	BP	cell surface receptor signaling pathway	1219/21337	6.93059e-05	0.0103509
3	GO:0050730	BP	regulation of peptidyl-tyrosine phosphorylation	126/21337	6.97893e-05	0.0103509
3	GO:0090287	BP	regulation of cellular response to growth factor stimulus	130/21337	7.65873e-05	0.0112629
10	GO:0051171	BP	regulation of nitrogen compound metabolic process	4538/21337	7.9995e-05	0.0116652
3	GO:0035239	BP	tube morphogenesis	134/21337	8.38053e-05	0.0121189
5	GO:2000113	BP	negative regulation of cellular macromolecule biosynthetic process	757/21337	8.50323e-05	0.0121948
5	GO:0045934	BP	negative regulation of nucleobase-containing compound metabolic process	760/21337	8.66416e-05	0.0123237
7	GO:0032501	BP	multicellular organismal process	1916/21337	9.06095e-05	0.0125242
10	GO:0080090	BP	regulation of primary metabolic process	4604/21337	9.11618e-05	0.0125242
2	GO:0002090	BP	regulation of receptor internalization	22/21337	9.166e-05	0.0125242
2	GO:1903670	BP	regulation of sprouting angiogenesis	22/21337	9.166e-05	0.0125242
2	GO:0042462	BP	eye photoreceptor cell development	22/21337	9.166e-05	0.0125242
4	GO:0030334	BP	regulation of cell migration	396/21337	0.000100939	0.0135853
5	GO:0010558	BP	negative regulation of macromolecule biosynthetic process	785/21337	0.000100991	0.0135853
2	GO:0048260	BP	positive regulation of receptor-mediated endocytosis	24/21337	0.000109434	0.0142782
2	GO:0048010	BP	vascular endothelial growth factor receptor signaling pathway	24/21337	0.000109434	0.0142782
2	GO:0042461	BP	photoreceptor cell development	24/21337	0.000109434	0.0142782
5	GO:0048585	BP	negative regulation of response to stimulus	808/21337	0.000115759	0.0149668
5	GO:0031327	BP	negative regulation of cellular biosynthetic process	809/21337	0.000116436	0.0149668
4	GO:2000145	BP	regulation of cell motility	414/21337	0.000119842	0.0152913
7	GO:0009893	BP	positive regulation of metabolic process	2010/21337	0.000123133	0.0155154
5	GO:0009890	BP	negative regulation of biosynthetic process	819/21337	0.000123386	0.0155154
2	GO:0001954	BP	positive regulation of cell-matrix adhesion	26/21337	0.000128766	0.0158026
2	GO:0048844	BP	artery morphogenesis	26/21337	0.000128766	0.0158026
10	GO:0031323	BP	regulation of cellular metabolic process	4786/21337	0.000129313	0.0158026
4	GO:0045859	BP	regulation of protein kinase activity	425/21337	0.000132592	0.0160411
10	GO:0060255	BP	regulation of macromolecule metabolic process	4802/21337	0.000133252	0.0160411
3	GO:0090068	BP	positive regulation of cell cycle process	157/21337	0.000134038	0.0160411
2	GO:0051893	BP	regulation of focal adhesion assembly	27/21337	0.000139015	0.0164104
2	GO:0090109	BP	regulation of cell-substrate junction assembly	27/21337	0.000139015	0.0164104
2	GO:0007589	BP	body fluid secretion	28/21337	0.000149652	0.0173779
2	GO:0031952	BP	regulation of protein autophosphorylation	28/21337	0.000149652	0.0173779
4	GO:0051270	BP	regulation of cellular component movement	439/21337	0.000150215	0.0173779
3	GO:0006954	BP	inflammatory response	164/21337	0.000152489	0.0175242
2	GO:1903391	BP	regulation of adherens junction organization	29/21337	0.000160677	0.0180619
2	GO:0045840	BP	positive regulation of mitotic nuclear division	29/21337	0.000160677	0.0180619
3	GO:0071902	BP	positive regulation of protein serine/threonine kinase activity	167/21337	0.000160878	0.0180619
5	GO:0045595	BP	regulation of cell differentiation	867/21337	0.000161332	0.0180619
4	GO:0040012	BP	regulation of locomotion	452/21337	0.000168051	0.0186935
5	GO:0032270	BP	positive regulation of cellular protein metabolic process	877/21337	0.00017026	0.0188187
2	GO:0043535	BP	regulation of blood vessel endothelial cell migration	30/21337	0.00017209	0.0189004
4	GO:0045597	BP	positive regulation of cell differentiation	457/21337	0.000175304	0.0191324
4	GO:0043549	BP	regulation of kinase activity	459/21337	0.000178268	0.0193343
4	GO:0051050	BP	positive regulation of transport	476/21337	0.000204954	0.0219877
6	GO:0051716	BP	cellular response to stimulus	1482/21337	0.000205268	0.0219877
6	GO:0048869	BP	cellular developmental process	1494/21337	0.000214589	0.0228451
5	GO:0010557	BP	positive regulation of macromolecule biosynthetic process	933/21337	0.000227529	0.0239292
5	GO:0051247	BP	positive regulation of protein metabolic process	933/21337	0.000227529	0.0239292
10	GO:0019222	BP	regulation of metabolic process	5111/21337	0.000232817	0.0241705
2	GO:0071621	BP	granulocyte chemotaxis	35/21337	0.000234946	0.0241705
2	GO:0009953	BP	dorsal/ventral pattern formation	35/21337	0.000234946	0.0241705
5	GO:0033554	BP	cellular response to stress	940/21337	0.000235615	0.0241705
5	GO:1902531	BP	regulation of intracellular signal transduction	941/21337	0.000236788	0.0241705
2	GO:0071347	BP	cellular response to interleukin-1	37/21337	0.000262784	0.0265122
4	GO:0051338	BP	regulation of transferase activity	513/21337	0.000272898	0.0273388
2	GO:0051785	BP	positive regulation of nuclear division	38/21337	0.00027728	0.0273388
2	GO:0097530	BP	granulocyte migration	38/21337	0.00027728	0.0273388
2	GO:0048259	BP	regulation of receptor-mediated endocytosis	38/21337	0.00027728	0.0273388
2	GO:0001938	BP	positive regulation of endothelial cell proliferation	39/21337	0.000292158	0.0283197
2	GO:0010595	BP	positive regulation of endothelial cell migration	39/21337	0.000292158	0.0283197
2	GO:0009791	BP	post-embryonic development	39/21337	0.000292158	0.0283197
4	GO:1902533	BP	positive regulation of intracellular signal transduction	523/21337	0.000293756	0.0283197
5	GO:0009891	BP	positive regulation of biosynthetic process	988/21337	0.000297188	0.0284563
5	GO:0010629	BP	negative regulation of gene expression	1003/21337	0.000318755	0.0301986
3	GO:0010720	BP	positive regulation of cell development	211/21337	0.000320206	0.0301986
5	GO:0010628	BP	positive regulation of gene expression	1006/21337	0.000323209	0.030317
4	GO:0032101	BP	regulation of response to external stimulus	543/21337	0.000338895	0.0316175
9	GO:0050896	BP	response to stimulus	4231/21337	0.000355066	0.0328135
2	GO:1901888	BP	regulation of cell junction assembly	43/21337	0.000355497	0.0328135
2	GO:0048514	BP	blood vessel morphogenesis	44/21337	0.000372286	0.0341814
2	GO:0045807	BP	positive regulation of endocytosis	45/21337	0.000389456	0.0355696
2	GO:0002573	BP	myeloid leukocyte differentiation	46/21337	0.000407006	0.0365947
2	GO:0070555	BP	response to interleukin-1	46/21337	0.000407006	0.0365947
3	GO:0051090	BP	regulation of DNA-binding transcription factor activity	232/21337	0.00042274	0.037622
2	GO:0071456	BP	cellular response to hypoxia	47/21337	0.000424936	0.037622
2	GO:0033559	BP	unsaturated fatty acid metabolic process	47/21337	0.000424936	0.037622
2	GO:0036294	BP	cellular response to decreased oxygen levels	48/21337	0.000443245	0.0390438
4	GO:0045944	BP	positive regulation of transcription by RNA polymerase II	595/21337	0.000479485	0.0420227
2	GO:0097529	BP	myeloid leukocyte migration	51/21337	0.000500445	0.0433069
4	GO:0032269	BP	negative regulation of cellular protein metabolic process	602/21337	0.000501173	0.0433069
3	GO:0045860	BP	positive regulation of protein kinase activity	246/21337	0.000501625	0.0433069
6	GO:0051173	BP	positive regulation of nitrogen compound metabolic process	1749/21337	0.000507258	0.0435765
2	GO:0006690	BP	icosanoid metabolic process	52/21337	0.000520268	0.0444739
2	GO:0071453	BP	cellular response to oxygen levels	53/21337	0.000540468	0.0459742
2	GO:0001952	BP	regulation of cell-matrix adhesion	54/21337	0.000561045	0.0472612
2	GO:0002690	BP	positive regulation of leukocyte chemotaxis	54/21337	0.000561045	0.0472612
2	GO:0010811	BP	positive regulation of cell-substrate adhesion	55/21337	0.000581998	0.0486874
4	GO:0051248	BP	negative regulation of protein metabolic process	634/21337	0.000609386	0.0486874
3	GO:0032103	BP	positive regulation of response to external stimulus	263/21337	0.000609427	0.0486874
3	GO:0044089	BP	positive regulation of cellular component biogenesis	267/21337	0.00063678	0.0486874
3	GO:0033674	BP	positive regulation of kinase activity	267/21337	0.00063678	0.0486874
2	GO:0030595	BP	leukocyte chemotaxis	58/21337	0.000647112	0.0486874
1	GO:1902669	BP	positive regulation of axon guidance	1/21337	0.000656137	0.0486874
1	GO:0043179	BP	rhythmic excitation	1/21337	0.000656137	0.0486874
1	GO:0002575	BP	basophil chemotaxis	1/21337	0.000656137	0.0486874
1	GO:0060948	BP	cardiac vascular smooth muscle cell development	1/21337	0.000656137	0.0486874
1	GO:0031583	BP	phospholipase D-activating G protein-coupled receptor signaling pathway	1/21337	0.000656137	0.0486874
1	GO:1902336	BP	positive regulation of retinal ganglion cell axon guidance	1/21337	0.000656137	0.0486874
1	GO:0038189	BP	neuropilin signaling pathway	1/21337	0.000656137	0.0486874
1	GO:0051866	BP	general adaptation syndrome	1/21337	0.000656137	0.0486874
1	GO:1904948	BP	midbrain dopaminergic neuron differentiation	1/21337	0.000656137	0.0486874
1	GO:1990654	BP	sebum secreting cell proliferation	1/21337	0.000656137	0.0486874
1	GO:0090259	BP	regulation of retinal ganglion cell axon guidance	1/21337	0.000656137	0.0486874
1	GO:1901727	BP	positive regulation of histone deacetylase activity	1/21337	0.000656137	0.0486874
1	GO:0060319	BP	primitive erythrocyte differentiation	1/21337	0.000656137	0.0486874
1	GO:0003169	BP	coronary vein morphogenesis	1/21337	0.000656137	0.0486874
1	GO:0017085	BP	response to insecticide	1/21337	0.000656137	0.0486874
1	GO:0048842	BP	positive regulation of axon extension involved in axon guidance	1/21337	0.000656137	0.0486874
1	GO:0042313	BP	protein kinase C deactivation	1/21337	0.000656137	0.0486874
1	GO:0036303	BP	lymph vessel morphogenesis	1/21337	0.000656137	0.0486874
1	GO:0038190	BP	VEGF-activated neuropilin signaling pathway	1/21337	0.000656137	0.0486874
6	GO:0065009	BP	regulation of molecular function	1840/21337	0.000666907	0.0490253
2	GO:0048754	BP	branching morphogenesis of an epithelial tube	59/21337	0.000669567	0.0490253
2	GO:0051250	BP	negative regulation of lymphocyte activation	59/21337	0.000669567	0.0490253
4	GO:0009968	BP	negative regulation of signal transduction	656/21337	0.000692871	0.0505185
7	GO:0032502	BP	developmental process	2655/21337	0.000707379	0.0513605
2	GO:0002688	BP	regulation of leukocyte chemotaxis	61/21337	0.000715599	0.0517408
6	GO:0031325	BP	positive regulation of cellular metabolic process	1885/21337	0.000759296	0.0544959
2	GO:0002687	BP	positive regulation of leukocyte migration	63/21337	0.000763124	0.0544959
2	GO:0001936	BP	regulation of endothelial cell proliferation	63/21337	0.000763124	0.0544959
4	GO:0022414	BP	reproductive process	677/21337	0.000779907	0.0553221
2	GO:0010634	BP	positive regulation of epithelial cell migration	64/21337	0.000787446	0.0553221
2	GO:0048469	BP	cell maturation	64/21337	0.000787446	0.0553221
2	GO:0046330	BP	positive regulation of JNK cascade	64/21337	0.000787446	0.0553221
4	GO:0051130	BP	positive regulation of cellular component organization	685/21337	0.000815027	0.0570289
2	GO:1901568	BP	fatty acid derivative metabolic process	66/21337	0.000837205	0.0581121
2	GO:0002695	BP	negative regulation of leukocyte activation	66/21337	0.000837205	0.0581121
5	GO:0048584	BP	positive regulation of response to stimulus	1242/21337	0.000852433	0.0589334
2	GO:0008277	BP	regulation of G protein-coupled receptor signaling pathway	67/21337	0.000862642	0.0594025
4	GO:0010648	BP	negative regulation of cell communication	697/21337	0.000869803	0.0596589
4	GO:0023057	BP	negative regulation of signaling	698/21337	0.000874483	0.0597437
2	GO:0048666	BP	neuron development	68/21337	0.00088845	0.0604599
2	GO:0010594	BP	regulation of endothelial cell migration	70/21337	0.000941176	0.0637978
3	GO:0051347	BP	positive regulation of transferase activity	307/21337	0.000954486	0.0644483
2	GO:0050864	BP	regulation of B cell activation	73/21337	0.00102304	0.0682798
2	GO:0050866	BP	negative regulation of cell activation	74/21337	0.00105106	0.0698814
4	GO:0009653	BP	anatomical structure morphogenesis	734/21337	0.00105521	0.0698894
2	GO:0061138	BP	morphogenesis of a branching epithelium	75/21337	0.00107945	0.0712233
4	GO:0051726	BP	regulation of cell cycle	743/21337	0.00110423	0.0720254
2	GO:0035148	BP	tube formation	76/21337	0.00110821	0.0720254
2	GO:0008217	BP	regulation of blood pressure	76/21337	0.00110821	0.0720254
2	GO:0045995	BP	regulation of embryonic development	76/21337	0.00110821	0.0720254
4	GO:0002682	BP	regulation of immune system process	748/21337	0.00113216	0.0733074
3	GO:0045787	BP	positive regulation of cell cycle	332/21337	0.0011964	0.0771788
2	GO:0003018	BP	vascular process in circulatory system	81/21337	0.0012575	0.0782301
2	GO:0007088	BP	regulation of mitotic nuclear division	81/21337	0.0012575	0.0782301
3	GO:0030155	BP	regulation of cell adhesion	338/21337	0.00125971	0.0782301
3	GO:0003006	BP	developmental process involved in reproduction	338/21337	0.00125971	0.0782301
2	GO:0050900	BP	leukocyte migration	82/21337	0.00128846	0.0782301
1	GO:0043435	BP	response to corticotropin-releasing hormone	2/21337	0.00131187	0.0782301
1	GO:0071376	BP	cellular response to corticotropin-releasing hormone stimulus	2/21337	0.00131187	0.0782301
1	GO:0030185	BP	nitric oxide transport	2/21337	0.00131187	0.0782301
1	GO:0021986	BP	habenula development	2/21337	0.00131187	0.0782301
1	GO:1901725	BP	regulation of histone deacetylase activity	2/21337	0.00131187	0.0782301
1	GO:0051771	BP	negative regulation of nitric-oxide synthase biosynthetic process	2/21337	0.00131187	0.0782301
1	GO:0035815	BP	positive regulation of renal sodium excretion	2/21337	0.00131187	0.0782301
1	GO:0001660	BP	fever generation	2/21337	0.00131187	0.0782301
1	GO:0060585	BP	positive regulation of prostaglandin-endoperoxide synthase activity	2/21337	0.00131187	0.0782301
1	GO:0060584	BP	regulation of prostaglandin-endoperoxide synthase activity	2/21337	0.00131187	0.0782301
1	GO:0060982	BP	coronary artery morphogenesis	2/21337	0.00131187	0.0782301
2	GO:0033138	BP	positive regulation of peptidyl-serine phosphorylation	83/21337	0.00131978	0.0784317
2	GO:0030100	BP	regulation of endocytosis	86/21337	0.00141592	0.0830081
4	GO:0045893	BP	positive regulation of transcription, DNA-templated	796/21337	0.00142629	0.0833348
4	GO:1902680	BP	positive regulation of RNA biosynthetic process	798/21337	0.00143961	0.0835502
4	GO:1903508	BP	positive regulation of nucleic acid-templated transcription	798/21337	0.00143961	0.0835502
2	GO:0021700	BP	developmental maturation	87/21337	0.00144869	0.083797
2	GO:0045931	BP	positive regulation of mitotic cell cycle	88/21337	0.00148182	0.0854289
7	GO:0006355	BP	regulation of transcription, DNA-templated	3030/21337	0.00158339	0.0895007
2	GO:0050731	BP	positive regulation of peptidyl-tyrosine phosphorylation	91/21337	0.0015834	0.0895007
2	GO:0008360	BP	regulation of cell shape	91/21337	0.0015834	0.0895007
2	GO:0030099	BP	myeloid cell differentiation	91/21337	0.0015834	0.0895007
2	GO:0002685	BP	regulation of leukocyte migration	92/21337	0.00161798	0.0905703
2	GO:0050679	BP	positive regulation of epithelial cell proliferation	92/21337	0.00161798	0.0905703
2	GO:0046328	BP	regulation of JNK cascade	92/21337	0.00161798	0.0905703
3	GO:0048468	BP	cell development	373/21337	0.00167151	0.0929694
7	GO:1903506	BP	regulation of nucleic acid-templated transcription	3058/21337	0.00167361	0.0929694
7	GO:2001141	BP	regulation of RNA biosynthetic process	3059/21337	0.00167691	0.0929694
4	GO:0051254	BP	positive regulation of RNA metabolic process	833/21337	0.00168711	0.093237
3	GO:0016477	BP	cell migration	376/21337	0.00171028	0.0939193
4	GO:0009967	BP	positive regulation of signal transduction	842/21337	0.0017553	0.0960363
2	GO:0010810	BP	regulation of cell-substrate adhesion	96/21337	0.0017599	0.0960363
2	GO:0003013	BP	circulatory system process	98/21337	0.00183301	0.0997124
2	GO:0048511	BP	rhythmic process	100/21337	0.00190756	0.100699
2	GO:0051783	BP	regulation of nuclear division	101/21337	0.00194536	0.100699
4	GO:0042981	BP	regulation of apoptotic process	866/21337	0.00194659	0.100699
1	GO:0061419	BP	positive regulation of transcription from RNA polymerase II promoter in response to hypoxia	3/21337	0.00196721	0.100699
1	GO:0048739	BP	cardiac muscle fiber development	3/21337	0.00196721	0.100699
1	GO:0045091	BP	regulation of single stranded viral RNA replication via double stranded DNA intermediate	3/21337	0.00196721	0.100699
1	GO:1903224	BP	regulation of endodermal cell differentiation	3/21337	0.00196721	0.100699
1	GO:0031649	BP	heat generation	3/21337	0.00196721	0.100699
1	GO:0031077	BP	post-embryonic camera-type eye development	3/21337	0.00196721	0.100699
1	GO:0060298	BP	positive regulation of sarcomere organization	3/21337	0.00196721	0.100699
1	GO:0097709	BP	connective tissue replacement	3/21337	0.00196721	0.100699
1	GO:0060024	BP	rhythmic synaptic transmission	3/21337	0.00196721	0.100699
1	GO:0051409	BP	response to nitrosative stress	3/21337	0.00196721	0.100699
1	GO:0002248	BP	connective tissue replacement involved in inflammatory response wound healing	3/21337	0.00196721	0.100699
1	GO:0060977	BP	coronary vasculature morphogenesis	3/21337	0.00196721	0.100699
1	GO:0042663	BP	regulation of endodermal cell fate specification	3/21337	0.00196721	0.100699
1	GO:0035813	BP	regulation of renal sodium excretion	3/21337	0.00196721	0.100699
1	GO:0014826	BP	vein smooth muscle contraction	3/21337	0.00196721	0.100699
1	GO:0019371	BP	cyclooxygenase pathway	3/21337	0.00196721	0.100699
4	GO:0043067	BP	regulation of programmed cell death	874/21337	0.00201348	0.102765
2	GO:0060326	BP	cell chemotaxis	103/21337	0.00202205	0.102899
7	GO:0051252	BP	regulation of RNA metabolic process	3168/21337	0.00206888	0.104974
5	GO:0050790	BP	regulation of catalytic activity	1518/21337	0.00210446	0.106469
2	GO:0033135	BP	regulation of peptidyl-serine phosphorylation	106/21337	0.00213974	0.107939
2	GO:0010632	BP	regulation of epithelial cell migration	108/21337	0.00221998	0.111018
2	GO:0071345	BP	cellular response to cytokine stimulus	108/21337	0.00221998	0.111018
3	GO:0048870	BP	cell motility	414/21337	0.0022512	0.112256
3	GO:0060284	BP	regulation of cell development	415/21337	0.00226671	0.112706
4	GO:0010647	BP	positive regulation of cell communication	905/21337	0.00228796	0.113437
4	GO:0023056	BP	positive regulation of signaling	910/21337	0.00233455	0.115089
4	GO:0010941	BP	regulation of cell death	910/21337	0.00233455	0.115089
2	GO:0001701	BP	in utero embryonic development	112/21337	0.00238469	0.116897
3	GO:0043900	BP	regulation of multi-organism process	425/21337	0.00242552	0.118564
7	GO:2000112	BP	regulation of cellular macromolecule biosynthetic process	3269/21337	0.00249448	0.121592
5	GO:0032879	BP	regulation of localization	1591/21337	0.00259174	0.122318
1	GO:1905666	BP	regulation of protein localization to endosome	4/21337	0.00262215	0.122318
1	GO:1905668	BP	positive regulation of protein localization to endosome	4/21337	0.00262215	0.122318
1	GO:0001550	BP	ovarian cumulus expansion	4/21337	0.00262215	0.122318
1	GO:1902965	BP	regulation of protein localization to early endosome	4/21337	0.00262215	0.122318
1	GO:1902966	BP	positive regulation of protein localization to early endosome	4/21337	0.00262215	0.122318
1	GO:0030823	BP	obsolete regulation of cGMP metabolic process	4/21337	0.00262215	0.122318
1	GO:0090045	BP	positive regulation of deacetylase activity	4/21337	0.00262215	0.122318
1	GO:0003100	BP	regulation of systemic arterial blood pressure by endothelin	4/21337	0.00262215	0.122318
1	GO:0060754	BP	positive regulation of mast cell chemotaxis	4/21337	0.00262215	0.122318
1	GO:0045793	BP	positive regulation of cell size	4/21337	0.00262215	0.122318
1	GO:0014820	BP	tonic smooth muscle contraction	4/21337	0.00262215	0.122318
1	GO:0014824	BP	artery smooth muscle contraction	4/21337	0.00262215	0.122318
1	GO:0043117	BP	positive regulation of vascular permeability	4/21337	0.00262215	0.122318
4	GO:0043085	BP	positive regulation of catalytic activity	942/21337	0.00264861	0.123221
2	GO:0043009	BP	chordate embryonic development	119/21337	0.00268646	0.124647
3	GO:0010638	BP	positive regulation of organelle organization	442/21337	0.00271116	0.125458
2	GO:0009792	BP	embryo development ending in birth or egg hatching	121/21337	0.00277583	0.127769
7	GO:0010556	BP	regulation of macromolecule biosynthetic process	3335/21337	0.00280839	0.128926
3	GO:0010564	BP	regulation of cell cycle process	448/21337	0.00281676	0.128969
3	GO:0080135	BP	regulation of cellular response to stress	450/21337	0.00285252	0.130262
2	GO:0030182	BP	neuron differentiation	123/21337	0.00286659	0.130376
4	GO:0031328	BP	positive regulation of cellular biosynthetic process	963/21337	0.00287002	0.130376
7	GO:0031326	BP	regulation of cellular biosynthetic process	3394/21337	0.0031149	0.140763
7	GO:0019219	BP	regulation of nucleobase-containing compound metabolic process	3403/21337	0.0031639	0.141869
3	GO:0044087	BP	regulation of cellular component biogenesis	470/21337	0.00322576	0.142151
1	GO:0030818	BP	obsolete negative regulation of cAMP biosynthetic process	5/21337	0.00327669	0.142151
1	GO:0097084	BP	vascular smooth muscle cell development	5/21337	0.00327669	0.142151
1	GO:0060297	BP	regulation of sarcomere organization	5/21337	0.00327669	0.142151
1	GO:0035234	BP	ectopic germ cell programmed cell death	5/21337	0.00327669	0.142151
1	GO:0150065	BP	regulation of deacetylase activity	5/21337	0.00327669	0.142151
1	GO:0031065	BP	positive regulation of histone deacetylation	5/21337	0.00327669	0.142151
1	GO:0010623	BP	programmed cell death involved in cell development	5/21337	0.00327669	0.142151
1	GO:0060753	BP	regulation of mast cell chemotaxis	5/21337	0.00327669	0.142151
1	GO:0014829	BP	vascular smooth muscle contraction	5/21337	0.00327669	0.142151
5	GO:0048856	BP	anatomical structure development	1682/21337	0.00331081	0.143273
7	GO:0009889	BP	regulation of biosynthetic process	3431/21337	0.00332027	0.143325
3	GO:0040011	BP	locomotion	476/21337	0.00334335	0.143963
4	GO:0030154	BP	cell differentiation	1006/21337	0.003363	0.144451
2	GO:0031334	BP	positive regulation of protein complex assembly	134/21337	0.00339054	0.144916
2	GO:0070372	BP	regulation of ERK1 and ERK2 cascade	134/21337	0.00339054	0.144916
3	GO:0002684	BP	positive regulation of immune system process	480/21337	0.00342319	0.145953
4	GO:0045935	BP	positive regulation of nucleobase-containing compound metabolic process	1024/21337	0.00358576	0.152509
2	GO:0003002	BP	regionalization	139/21337	0.00364245	0.154541
2	GO:0051091	BP	positive regulation of DNA-binding transcription factor activity	140/21337	0.00369385	0.15634
2	GO:0032147	BP	activation of protein kinase activity	142/21337	0.00379768	0.160344
2	GO:0009790	BP	embryo development	144/21337	0.00390288	0.162023
3	GO:0008284	BP	positive regulation of cell population proliferation	504/21337	0.00392714	0.162023
1	GO:0003170	BP	heart valve development	6/21337	0.00393083	0.162023
1	GO:0031665	BP	negative regulation of lipopolysaccharide-mediated signaling pathway	6/21337	0.00393083	0.162023
1	GO:0060576	BP	intestinal epithelial cell development	6/21337	0.00393083	0.162023
1	GO:0048569	BP	post-embryonic animal organ development	6/21337	0.00393083	0.162023
1	GO:0042416	BP	dopamine biosynthetic process	6/21337	0.00393083	0.162023
1	GO:0046688	BP	response to copper ion	6/21337	0.00393083	0.162023
1	GO:0044062	BP	regulation of excretion	6/21337	0.00393083	0.162023
3	GO:0071310	BP	cellular response to organic substance	509/21337	0.00403757	0.166028
3	GO:0043066	BP	negative regulation of apoptotic process	513/21337	0.00412727	0.169316
2	GO:0010035	BP	response to inorganic substance	150/21337	0.00422657	0.17298
3	GO:0043069	BP	negative regulation of programmed cell death	524/21337	0.00438026	0.178849
1	GO:0071679	BP	commissural neuron axon guidance	7/21337	0.00458457	0.182468
1	GO:0002576	BP	platelet degranulation	7/21337	0.00458457	0.182468
1	GO:0051482	BP	positive regulation of cytosolic calcium ion concentration involved in phospholipase C-activating G protein-coupled signaling pathway	7/21337	0.00458457	0.182468
1	GO:0060749	BP	mammary gland alveolus development	7/21337	0.00458457	0.182468
1	GO:0043129	BP	surfactant homeostasis	7/21337	0.00458457	0.182468
1	GO:0042551	BP	neuron maturation	7/21337	0.00458457	0.182468
1	GO:0010870	BP	positive regulation of receptor biosynthetic process	7/21337	0.00458457	0.182468
1	GO:0035810	BP	positive regulation of urine volume	7/21337	0.00458457	0.182468
1	GO:0048845	BP	venous blood vessel morphogenesis	7/21337	0.00458457	0.182468
1	GO:0001893	BP	maternal placenta development	7/21337	0.00458457	0.182468
7	GO:0010468	BP	regulation of gene expression	3631/21337	0.00462365	0.183602
2	GO:0006979	BP	response to oxidative stress	158/21337	0.00467699	0.184874
2	GO:0048638	BP	regulation of developmental growth	158/21337	0.00467699	0.184874
2	GO:0034097	BP	response to cytokine	159/21337	0.0047348	0.186311
3	GO:0006952	BP	defense response	542/21337	0.00481445	0.189016
2	GO:0050878	BP	regulation of body fluid levels	161/21337	0.00485141	0.189609
2	GO:0002009	BP	morphogenesis of an epithelium	162/21337	0.00491022	0.191209
4	GO:0044093	BP	positive regulation of molecular function	1124/21337	0.00501177	0.194562
3	GO:0060548	BP	negative regulation of cell death	551/21337	0.00504107	0.195263
1	GO:0045086	BP	positive regulation of interleukin-2 biosynthetic process	8/21337	0.00523792	0.198892
1	GO:0035809	BP	regulation of urine volume	8/21337	0.00523792	0.198892
1	GO:0048875	BP	chemical homeostasis within a tissue	8/21337	0.00523792	0.198892
1	GO:0030889	BP	negative regulation of B cell proliferation	8/21337	0.00523792	0.198892
1	GO:0090312	BP	positive regulation of protein deacetylation	8/21337	0.00523792	0.198892
1	GO:0000212	BP	meiotic spindle organization	8/21337	0.00523792	0.198892
1	GO:1904146	BP	positive regulation of meiotic cell cycle process involved in oocyte maturation	8/21337	0.00523792	0.198892
1	GO:0048593	BP	camera-type eye morphogenesis	8/21337	0.00523792	0.198892
2	GO:0006935	BP	chemotaxis	168/21337	0.00527	0.199673
2	GO:0042330	BP	taxis	170/21337	0.00539256	0.203872
4	GO:0051049	BP	regulation of transport	1166/21337	0.00571197	0.215478
1	GO:0051769	BP	regulation of nitric-oxide synthase biosynthetic process	9/21337	0.00589086	0.220786
1	GO:0010460	BP	positive regulation of heart rate	9/21337	0.00589086	0.220786
1	GO:0060135	BP	maternal process involved in female pregnancy	9/21337	0.00589086	0.220786
2	GO:0050678	BP	regulation of epithelial cell proliferation	179/21337	0.00596032	0.222429
2	GO:0006631	BP	fatty acid metabolic process	179/21337	0.00596032	0.222429
2	GO:1903532	BP	positive regulation of secretion by cell	181/21337	0.00609008	0.226783
2	GO:0002521	BP	leukocyte differentiation	187/21337	0.00648711	0.238546
1	GO:0045076	BP	regulation of interleukin-2 biosynthetic process	10/21337	0.00654341	0.238546
1	GO:0042659	BP	regulation of cell fate specification	10/21337	0.00654341	0.238546
1	GO:0060707	BP	trophoblast giant cell differentiation	10/21337	0.00654341	0.238546
1	GO:1900195	BP	positive regulation of oocyte maturation	10/21337	0.00654341	0.238546
1	GO:0014032	BP	neural crest cell development	10/21337	0.00654341	0.238546
1	GO:0031063	BP	regulation of histone deacetylation	10/21337	0.00654341	0.238546
1	GO:0045773	BP	positive regulation of axon extension	10/21337	0.00654341	0.238546
3	GO:0048513	BP	animal organ development	612/21337	0.00674916	0.245017
2	GO:0032940	BP	secretion by cell	196/21337	0.00710436	0.250732
2	GO:0051047	BP	positive regulation of secretion	197/21337	0.00717454	0.250732
1	GO:0044344	BP	cellular response to fibroblast growth factor stimulus	11/21337	0.00719556	0.250732
1	GO:1902624	BP	positive regulation of neutrophil migration	11/21337	0.00719556	0.250732
1	GO:0014742	BP	positive regulation of muscle hypertrophy	11/21337	0.00719556	0.250732
1	GO:0010613	BP	positive regulation of cardiac muscle hypertrophy	11/21337	0.00719556	0.250732
1	GO:0009713	BP	catechol-containing compound biosynthetic process	11/21337	0.00719556	0.250732
1	GO:0042053	BP	regulation of dopamine metabolic process	11/21337	0.00719556	0.250732
1	GO:1905881	BP	positive regulation of oogenesis	11/21337	0.00719556	0.250732
1	GO:0090023	BP	positive regulation of neutrophil chemotaxis	11/21337	0.00719556	0.250732
1	GO:0042069	BP	regulation of catecholamine metabolic process	11/21337	0.00719556	0.250732
1	GO:0014031	BP	mesenchymal cell development	11/21337	0.00719556	0.250732
1	GO:0043114	BP	regulation of vascular permeability	11/21337	0.00719556	0.250732
1	GO:0060282	BP	positive regulation of oocyte development	11/21337	0.00719556	0.250732
1	GO:0014821	BP	phasic smooth muscle contraction	11/21337	0.00719556	0.250732
1	GO:0021952	BP	central nervous system projection neuron axonogenesis	11/21337	0.00719556	0.250732
1	GO:0042423	BP	catecholamine biosynthetic process	11/21337	0.00719556	0.250732
2	GO:0002683	BP	negative regulation of immune system process	199/21337	0.00731585	0.254413
3	GO:0006928	BP	movement of cell or subcellular component	644/21337	0.00776872	0.263904
2	GO:0140352	BP	export from cell	206/21337	0.00782043	0.263904
2	GO:0045785	BP	positive regulation of cell adhesion	206/21337	0.00782043	0.263904
1	GO:0043153	BP	entrainment of circadian clock by photoperiod	12/21337	0.00784731	0.263904
1	GO:0036003	BP	positive regulation of transcription from RNA polymerase II promoter in response to stress	12/21337	0.00784731	0.263904
1	GO:0045579	BP	positive regulation of B cell differentiation	12/21337	0.00784731	0.263904
1	GO:0042474	BP	middle ear morphogenesis	12/21337	0.00784731	0.263904
1	GO:1900745	BP	positive regulation of p38MAPK cascade	12/21337	0.00784731	0.263904
1	GO:1903431	BP	positive regulation of cell maturation	12/21337	0.00784731	0.263904
1	GO:0071774	BP	response to fibroblast growth factor	12/21337	0.00784731	0.263904
1	GO:0042119	BP	neutrophil activation	12/21337	0.00784731	0.263904
1	GO:0098801	BP	regulation of renal system process	12/21337	0.00784731	0.263904
1	GO:0048566	BP	embryonic digestive tract development	12/21337	0.00784731	0.263904
1	GO:0042417	BP	dopamine metabolic process	12/21337	0.00784731	0.263904
1	GO:0048841	BP	regulation of axon extension involved in axon guidance	12/21337	0.00784731	0.263904
1	GO:0048016	BP	inositol phosphate-mediated signaling	12/21337	0.00784731	0.263904
2	GO:0007389	BP	pattern specification process	208/21337	0.00796743	0.266909
2	GO:0051249	BP	regulation of lymphocyte activation	209/21337	0.0080414	0.268351
2	GO:0048729	BP	tissue morphogenesis	209/21337	0.0080414	0.268351
3	GO:0044092	BP	negative regulation of molecular function	655/21337	0.00813935	0.271098
1	GO:0031664	BP	regulation of lipopolysaccharide-mediated signaling pathway	13/21337	0.00849867	0.276693
1	GO:0002052	BP	positive regulation of neuroblast proliferation	13/21337	0.00849867	0.276693
1	GO:1901522	BP	positive regulation of transcription from RNA polymerase II promoter involved in cellular response to chemical stimulus	13/21337	0.00849867	0.276693
1	GO:0009648	BP	photoperiodism	13/21337	0.00849867	0.276693
1	GO:0001975	BP	response to amphetamine	13/21337	0.00849867	0.276693
1	GO:0071624	BP	positive regulation of granulocyte chemotaxis	13/21337	0.00849867	0.276693
1	GO:0010575	BP	positive regulation of vascular endothelial growth factor production	13/21337	0.00849867	0.276693
1	GO:0043576	BP	regulation of respiratory gaseous exchange	13/21337	0.00849867	0.276693
1	GO:0048864	BP	stem cell development	13/21337	0.00849867	0.276693
1	GO:0021955	BP	central nervous system neuron axonogenesis	13/21337	0.00849867	0.276693
2	GO:0098609	BP	cell-cell adhesion	221/21337	0.0089534	0.290952
1	GO:1902667	BP	regulation of axon guidance	14/21337	0.00914962	0.2924
1	GO:0007205	BP	protein kinase C-activating G protein-coupled receptor signaling pathway	14/21337	0.00914962	0.2924
1	GO:0001516	BP	prostaglandin biosynthetic process	14/21337	0.00914962	0.2924
1	GO:0060706	BP	cell differentiation involved in embryonic placenta development	14/21337	0.00914962	0.2924
1	GO:0046457	BP	prostanoid biosynthetic process	14/21337	0.00914962	0.2924
1	GO:0036230	BP	granulocyte activation	14/21337	0.00914962	0.2924
1	GO:0090022	BP	regulation of neutrophil chemotaxis	14/21337	0.00914962	0.2924
1	GO:0090190	BP	positive regulation of branching involved in ureteric bud morphogenesis	14/21337	0.00914962	0.2924
5	GO:0065008	BP	regulation of biological quality	2145/21337	0.00941237	0.300244
2	GO:0022604	BP	regulation of cell morphogenesis	228/21337	0.00950597	0.302674
1	GO:0061213	BP	positive regulation of mesonephros development	15/21337	0.00980018	0.306972
1	GO:1902622	BP	regulation of neutrophil migration	15/21337	0.00980018	0.306972
1	GO:0010869	BP	regulation of receptor biosynthetic process	15/21337	0.00980018	0.306972
1	GO:0035904	BP	aorta development	15/21337	0.00980018	0.306972
1	GO:0009649	BP	entrainment of circadian clock	15/21337	0.00980018	0.306972
1	GO:0007585	BP	respiratory gaseous exchange by respiratory system	15/21337	0.00980018	0.306972
1	GO:0014075	BP	response to amine	15/21337	0.00980018	0.306972
2	GO:0043254	BP	regulation of protein complex assembly	236/21337	0.0101559	0.31754
2	GO:0002694	BP	regulation of leukocyte activation	238/21337	0.0103214	0.321533
1	GO:1903538	BP	regulation of meiotic cell cycle process involved in oocyte maturation	16/21337	0.0104503	0.321533
1	GO:0014065	BP	phosphatidylinositol 3-kinase signaling	16/21337	0.0104503	0.321533
1	GO:0040036	BP	regulation of fibroblast growth factor receptor signaling pathway	16/21337	0.0104503	0.321533
1	GO:0090311	BP	regulation of protein deacetylation	16/21337	0.0104503	0.321533
1	GO:0055013	BP	cardiac muscle cell development	16/21337	0.0104503	0.321533
1	GO:0045823	BP	positive regulation of heart contraction	16/21337	0.0104503	0.321533
1	GO:0042310	BP	vasoconstriction	16/21337	0.0104503	0.321533
2	GO:0001933	BP	negative regulation of protein phosphorylation	244/21337	0.0108251	0.332476
1	GO:0061418	BP	regulation of transcription from RNA polymerase II promoter in response to hypoxia	17/21337	0.0111001	0.336161
1	GO:0003281	BP	ventricular septum development	17/21337	0.0111001	0.336161
1	GO:0001659	BP	temperature homeostasis	17/21337	0.0111001	0.336161
1	GO:0000188	BP	inactivation of MAPK activity	17/21337	0.0111001	0.336161
1	GO:0097756	BP	negative regulation of blood vessel diameter	17/21337	0.0111001	0.336161
1	GO:0010574	BP	regulation of vascular endothelial growth factor production	17/21337	0.0111001	0.336161
1	GO:0007595	BP	lactation	17/21337	0.0111001	0.336161
2	GO:0046903	BP	secretion	249/21337	0.0112532	0.340204
2	GO:0050865	BP	regulation of cell activation	253/21337	0.0116011	0.347933
1	GO:0055006	BP	cardiac cell development	18/21337	0.0117495	0.347933
1	GO:0002053	BP	positive regulation of mesenchymal cell proliferation	18/21337	0.0117495	0.347933
1	GO:0050886	BP	endocrine process	18/21337	0.0117495	0.347933
1	GO:0097366	BP	response to bronchodilator	18/21337	0.0117495	0.347933
1	GO:0090189	BP	regulation of branching involved in ureteric bud morphogenesis	18/21337	0.0117495	0.347933
1	GO:0001990	BP	regulation of systemic arterial blood pressure by hormone	18/21337	0.0117495	0.347933
1	GO:0060840	BP	artery development	18/21337	0.0117495	0.347933
1	GO:0006953	BP	acute-phase response	18/21337	0.0117495	0.347933
1	GO:0010453	BP	regulation of cell fate commitment	18/21337	0.0117495	0.347933
2	GO:0007169	BP	transmembrane receptor protein tyrosine kinase signaling pathway	255/21337	0.0117768	0.348146
2	GO:0019221	BP	cytokine-mediated signaling pathway	256/21337	0.011865	0.35016
11	GO:0050794	BP	regulation of cellular process	9224/21337	0.0121511	0.357994
1	GO:0045577	BP	regulation of B cell differentiation	19/21337	0.0123985	0.36343
1	GO:0010611	BP	regulation of cardiac muscle hypertrophy	19/21337	0.0123985	0.36343
1	GO:0061217	BP	regulation of mesonephros development	19/21337	0.0123985	0.36343
3	GO:0042592	BP	homeostatic process	770/21337	0.0126526	0.370254
3	GO:0009605	BP	response to external stimulus	776/21337	0.0129208	0.376089
4	GO:0051128	BP	regulation of cellular component organization	1473/21337	0.0129357	0.376089
2	GO:0042326	BP	negative regulation of phosphorylation	269/21337	0.0130397	0.376089
1	GO:0014743	BP	regulation of muscle hypertrophy	20/21337	0.013047	0.376089
1	GO:0051446	BP	positive regulation of meiotic cell cycle	20/21337	0.013047	0.376089
1	GO:0048661	BP	positive regulation of smooth muscle cell proliferation	20/21337	0.013047	0.376089
1	GO:1900193	BP	regulation of oocyte maturation	20/21337	0.013047	0.376089
1	GO:0032743	BP	positive regulation of interleukin-2 production	20/21337	0.013047	0.376089
1	GO:0003044	BP	regulation of systemic arterial blood pressure mediated by a chemical signal	21/21337	0.0136952	0.385801
1	GO:0022602	BP	ovulation cycle process	21/21337	0.0136952	0.385801
1	GO:1900744	BP	regulation of p38MAPK cascade	21/21337	0.0136952	0.385801
1	GO:1905879	BP	regulation of oogenesis	21/21337	0.0136952	0.385801
1	GO:0002820	BP	negative regulation of adaptive immune response	21/21337	0.0136952	0.385801
1	GO:0045744	BP	negative regulation of G protein-coupled receptor signaling pathway	21/21337	0.0136952	0.385801
1	GO:0046189	BP	phenol-containing compound biosynthetic process	21/21337	0.0136952	0.385801
1	GO:0019369	BP	arachidonic acid metabolic process	21/21337	0.0136952	0.385801
1	GO:0006692	BP	prostanoid metabolic process	21/21337	0.0136952	0.385801
1	GO:0060976	BP	coronary vasculature development	21/21337	0.0136952	0.385801
1	GO:0060281	BP	regulation of oocyte development	21/21337	0.0136952	0.385801
1	GO:0006693	BP	prostaglandin metabolic process	21/21337	0.0136952	0.385801
1	GO:1902692	BP	regulation of neuroblast proliferation	21/21337	0.0136952	0.385801
1	GO:0010470	BP	regulation of gastrulation	21/21337	0.0136952	0.385801
2	GO:0060627	BP	regulation of vesicle-mediated transport	277/21337	0.013787	0.387756
1	GO:2000648	BP	positive regulation of stem cell proliferation	22/21337	0.014343	0.399509
1	GO:0007498	BP	mesoderm development	22/21337	0.014343	0.399509
1	GO:0010464	BP	regulation of mesenchymal cell proliferation	22/21337	0.014343	0.399509
1	GO:0006584	BP	catecholamine metabolic process	22/21337	0.014343	0.399509
1	GO:0002066	BP	columnar/cuboidal epithelial cell development	22/21337	0.014343	0.399509
1	GO:0009712	BP	catechol-containing compound metabolic process	22/21337	0.014343	0.399509
1	GO:0003151	BP	outflow tract morphogenesis	23/21337	0.0149904	0.415541
1	GO:1905332	BP	positive regulation of morphogenesis of an epithelium	23/21337	0.0149904	0.415541
1	GO:0071622	BP	regulation of granulocyte chemotaxis	23/21337	0.0149904	0.415541
2	GO:0071495	BP	cellular response to endogenous stimulus	295/21337	0.0155356	0.427332
1	GO:0006939	BP	smooth muscle contraction	24/21337	0.0156374	0.427332
1	GO:0051353	BP	positive regulation of oxidoreductase activity	24/21337	0.0156374	0.427332
1	GO:0040019	BP	positive regulation of embryonic development	24/21337	0.0156374	0.427332
1	GO:0038034	BP	signal transduction in absence of ligand	24/21337	0.0156374	0.427332
1	GO:0006636	BP	unsaturated fatty acid biosynthetic process	24/21337	0.0156374	0.427332
1	GO:0097192	BP	extrinsic apoptotic signaling pathway in absence of ligand	24/21337	0.0156374	0.427332
1	GO:0048592	BP	eye morphogenesis	24/21337	0.0156374	0.427332
1	GO:0070527	BP	platelet aggregation	24/21337	0.0156374	0.427332
2	GO:0032787	BP	monocarboxylic acid metabolic process	298/21337	0.015836	0.432079
1	GO:0060420	BP	regulation of heart growth	25/21337	0.016284	0.439497
1	GO:1904659	BP	glucose transmembrane transport	25/21337	0.016284	0.439497
1	GO:2000179	BP	positive regulation of neural precursor cell proliferation	25/21337	0.016284	0.439497
1	GO:0002526	BP	acute inflammatory response	25/21337	0.016284	0.439497
1	GO:0034605	BP	cellular response to heat	25/21337	0.016284	0.439497
1	GO:0001541	BP	ovarian follicle development	25/21337	0.016284	0.439497
11	GO:0050789	BP	regulation of biological process	9825/21337	0.0162852	0.439497
2	GO:1901701	BP	cellular response to oxygen-containing compound	304/21337	0.0164443	0.443103
3	GO:0080134	BP	regulation of response to stress	851/21337	0.0165555	0.445407
1	GO:0050732	BP	negative regulation of peptidyl-tyrosine phosphorylation	26/21337	0.0169302	0.452681
1	GO:0050772	BP	positive regulation of axonogenesis	26/21337	0.0169302	0.452681
1	GO:0090184	BP	positive regulation of kidney development	26/21337	0.0169302	0.452681
1	GO:1903429	BP	regulation of cell maturation	26/21337	0.0169302	0.452681
2	GO:0045936	BP	negative regulation of phosphate metabolic process	313/21337	0.0173755	0.46245
2	GO:0010563	BP	negative regulation of phosphorus metabolic process	313/21337	0.0173755	0.46245
1	GO:0043507	BP	positive regulation of JUN kinase activity	27/21337	0.017576	0.464227
1	GO:0043502	BP	regulation of muscle adaptation	27/21337	0.017576	0.464227
1	GO:0003279	BP	cardiac septum development	27/21337	0.017576	0.464227
1	GO:0046456	BP	icosanoid biosynthetic process	27/21337	0.017576	0.464227
3	GO:0033043	BP	regulation of organelle organization	880/21337	0.0181026	0.476919
1	GO:0008645	BP	hexose transmembrane transport	28/21337	0.0182215	0.476919
1	GO:0033555	BP	multicellular organismal response to stress	28/21337	0.0182215	0.476919
1	GO:0050672	BP	negative regulation of lymphocyte proliferation	28/21337	0.0182215	0.476919
1	GO:0032663	BP	regulation of interleukin-2 production	28/21337	0.0182215	0.476919
1	GO:0032945	BP	negative regulation of mononuclear cell proliferation	28/21337	0.0182215	0.476919
2	GO:0031400	BP	negative regulation of protein modification process	323/21337	0.0184364	0.481817
1	GO:0070664	BP	negative regulation of leukocyte proliferation	29/21337	0.0188665	0.488642
1	GO:0019229	BP	regulation of vasoconstriction	29/21337	0.0188665	0.488642
1	GO:0030593	BP	neutrophil chemotaxis	29/21337	0.0188665	0.488642
1	GO:0090596	BP	sensory organ morphogenesis	29/21337	0.0188665	0.488642
1	GO:0042531	BP	positive regulation of tyrosine phosphorylation of STAT protein	29/21337	0.0188665	0.488642
1	GO:0015749	BP	monosaccharide transmembrane transport	29/21337	0.0188665	0.488642
1	GO:0043010	BP	camera-type eye development	30/21337	0.0195111	0.500853
1	GO:0003073	BP	regulation of systemic arterial blood pressure	30/21337	0.0195111	0.500853
1	GO:0048747	BP	muscle fiber development	30/21337	0.0195111	0.500853
1	GO:0048565	BP	digestive tract development	30/21337	0.0195111	0.500853
1	GO:0030072	BP	peptide hormone secretion	30/21337	0.0195111	0.500853
3	GO:0002376	BP	immune system process	916/21337	0.0201343	0.513592
3	GO:0010033	BP	response to organic substance	916/21337	0.0201343	0.513592
1	GO:0070373	BP	negative regulation of ERK1 and ERK2 cascade	31/21337	0.0201554	0.513592
1	GO:0030218	BP	erythrocyte differentiation	31/21337	0.0201554	0.513592
1	GO:0001570	BP	vasculogenesis	32/21337	0.0207992	0.526135
1	GO:1903524	BP	positive regulation of blood circulation	32/21337	0.0207992	0.526135
1	GO:1990266	BP	neutrophil migration	32/21337	0.0207992	0.526135
1	GO:0034219	BP	carbohydrate transmembrane transport	32/21337	0.0207992	0.526135
2	GO:0040008	BP	regulation of growth	345/21337	0.0208654	0.527042
1	GO:0090183	BP	regulation of kidney development	33/21337	0.0214427	0.536933
1	GO:0034109	BP	homotypic cell-cell adhesion	33/21337	0.0214427	0.536933
1	GO:0002832	BP	negative regulation of response to biotic stimulus	33/21337	0.0214427	0.536933
2	GO:1903530	BP	regulation of secretion by cell	352/21337	0.0216653	0.541726
2	GO:0007275	BP	multicellular organism development	354/21337	0.0218962	0.545169
2	GO:0008285	BP	negative regulation of cell population proliferation	355/21337	0.022012	0.545169
1	GO:0043618	BP	regulation of transcription from RNA polymerase II promoter in response to stress	34/21337	0.0220857	0.545169
1	GO:0051155	BP	positive regulation of striated muscle cell differentiation	34/21337	0.0220857	0.545169
1	GO:0042108	BP	positive regulation of cytokine biosynthetic process	34/21337	0.0220857	0.545169
1	GO:0048015	BP	phosphatidylinositol-mediated signaling	34/21337	0.0220857	0.545169
1	GO:0031623	BP	receptor internalization	35/21337	0.0227284	0.556285
1	GO:0003014	BP	renal system process	35/21337	0.0227284	0.556285
1	GO:0033238	BP	regulation of cellular amine metabolic process	35/21337	0.0227284	0.556285
1	GO:1901570	BP	fatty acid derivative biosynthetic process	35/21337	0.0227284	0.556285
1	GO:0042509	BP	regulation of tyrosine phosphorylation of STAT protein	35/21337	0.0227284	0.556285
1	GO:0051216	BP	cartilage development	36/21337	0.0233707	0.567999
1	GO:0030516	BP	regulation of axon extension	36/21337	0.0233707	0.567999
1	GO:0019722	BP	calcium-mediated signaling	36/21337	0.0233707	0.567999
1	GO:0048017	BP	inositol lipid-mediated signaling	36/21337	0.0233707	0.567999
1	GO:1902117	BP	positive regulation of organelle assembly	37/21337	0.0240126	0.582172
2	GO:0048646	BP	anatomical structure formation involved in morphogenesis	372/21337	0.0240209	0.582172
2	GO:0051046	BP	regulation of secretion	375/21337	0.0243831	0.590126
1	GO:0032922	BP	circadian regulation of gene expression	38/21337	0.0246541	0.592551
1	GO:1904894	BP	positive regulation of receptor signaling pathway via STAT	38/21337	0.0246541	0.592551
1	GO:0051445	BP	regulation of meiotic cell cycle	38/21337	0.0246541	0.592551
1	GO:0043620	BP	regulation of DNA-templated transcription in response to stress	38/21337	0.0246541	0.592551
1	GO:0046427	BP	positive regulation of receptor signaling pathway via JAK-STAT	38/21337	0.0246541	0.592551
1	GO:0043506	BP	regulation of JUN kinase activity	39/21337	0.0252952	0.605444
1	GO:0046879	BP	hormone secretion	40/21337	0.0259359	0.615684
1	GO:0046620	BP	regulation of organ growth	40/21337	0.0259359	0.615684
1	GO:0008361	BP	regulation of cell size	40/21337	0.0259359	0.615684
2	GO:0007167	BP	enzyme linked receptor protein signaling pathway	391/21337	0.0263533	0.621532
2	GO:0009719	BP	response to endogenous stimulus	392/21337	0.0264786	0.621532
1	GO:0071356	BP	cellular response to tumor necrosis factor	41/21337	0.0265762	0.621532
1	GO:0001676	BP	long-chain fatty acid metabolic process	41/21337	0.0265762	0.621532
1	GO:2000243	BP	positive regulation of reproductive process	41/21337	0.0265762	0.621532
1	GO:0048660	BP	regulation of smooth muscle cell proliferation	41/21337	0.0265762	0.621532
1	GO:0060688	BP	regulation of morphogenesis of a branching structure	41/21337	0.0265762	0.621532
1	GO:0030888	BP	regulation of B cell proliferation	41/21337	0.0265762	0.621532
1	GO:0045069	BP	regulation of viral genome replication	41/21337	0.0265762	0.621532
2	GO:0007346	BP	regulation of mitotic cell cycle	395/21337	0.0268559	0.627227
1	GO:0110020	BP	regulation of actomyosin structure organization	42/21337	0.0272161	0.633085
1	GO:0072091	BP	regulation of stem cell proliferation	42/21337	0.0272161	0.633085
1	GO:0051149	BP	positive regulation of muscle cell differentiation	43/21337	0.0278557	0.644506
1	GO:0071695	BP	anatomical structure maturation	43/21337	0.0278557	0.644506
1	GO:0009410	BP	response to xenobiotic stimulus	43/21337	0.0278557	0.644506
1	GO:0018958	BP	phenol-containing compound metabolic process	44/21337	0.0284948	0.655796
1	GO:0060070	BP	canonical Wnt signaling pathway	44/21337	0.0284948	0.655796
1	GO:0061387	BP	regulation of extent of cell growth	44/21337	0.0284948	0.655796
1	GO:0030324	BP	lung development	45/21337	0.0291336	0.668723
1	GO:0048771	BP	tissue remodeling	45/21337	0.0291336	0.668723
1	GO:0031058	BP	positive regulation of histone modification	46/21337	0.0297719	0.678886
1	GO:2000177	BP	regulation of neural precursor cell proliferation	46/21337	0.0297719	0.678886
1	GO:0051341	BP	regulation of oxidoreductase activity	46/21337	0.0297719	0.678886
1	GO:0008344	BP	adult locomotory behavior	46/21337	0.0297719	0.678886
1	GO:0055002	BP	striated muscle cell development	47/21337	0.0304099	0.690711
1	GO:0002027	BP	regulation of heart rate	47/21337	0.0304099	0.690711
1	GO:0045621	BP	positive regulation of lymphocyte differentiation	48/21337	0.0310475	0.702434
1	GO:0051153	BP	regulation of striated muscle cell differentiation	48/21337	0.0310475	0.702434
1	GO:0009914	BP	hormone transport	48/21337	0.0310475	0.702434
11	GO:0065007	BP	biological regulation	10414/21337	0.0315127	0.709451
1	GO:0001654	BP	eye development	49/21337	0.0316847	0.709451
1	GO:0043407	BP	negative regulation of MAP kinase activity	49/21337	0.0316847	0.709451
1	GO:0010770	BP	positive regulation of cell morphogenesis involved in differentiation	49/21337	0.0316847	0.709451
1	GO:0043154	BP	negative regulation of cysteine-type endopeptidase activity involved in apoptotic process	50/21337	0.0323215	0.71815
1	GO:1905269	BP	positive regulation of chromatin organization	50/21337	0.0323215	0.71815
1	GO:0034612	BP	response to tumor necrosis factor	50/21337	0.0323215	0.71815
1	GO:0070098	BP	chemokine-mediated signaling pathway	50/21337	0.0323215	0.71815
1	GO:0046887	BP	positive regulation of hormone secretion	50/21337	0.0323215	0.71815
1	GO:0021953	BP	central nervous system neuron differentiation	50/21337	0.0323215	0.71815
1	GO:0050871	BP	positive regulation of B cell activation	51/21337	0.0329579	0.729488
1	GO:0110110	BP	positive regulation of animal organ morphogenesis	51/21337	0.0329579	0.729488
1	GO:2000117	BP	negative regulation of cysteine-type endopeptidase activity	51/21337	0.0329579	0.729488
1	GO:0098869	BP	cellular oxidant detoxification	52/21337	0.033594	0.741674
1	GO:0071222	BP	cellular response to lipopolysaccharide	53/21337	0.0342296	0.751881
1	GO:0009408	BP	response to heat	53/21337	0.0342296	0.751881
1	GO:0002274	BP	myeloid leukocyte activation	53/21337	0.0342296	0.751881
1	GO:0055001	BP	muscle cell development	54/21337	0.0348649	0.762938
1	GO:0042035	BP	regulation of cytokine biosynthetic process	54/21337	0.0348649	0.762938
1	GO:0050715	BP	positive regulation of cytokine secretion	54/21337	0.0348649	0.762938
1	GO:1990748	BP	cellular detoxification	55/21337	0.0354997	0.774876
1	GO:0098754	BP	detoxification	56/21337	0.0361342	0.787735
1	GO:0008643	BP	carbohydrate transport	57/21337	0.0367683	0.800552
1	GO:0097191	BP	extrinsic apoptotic signaling pathway	58/21337	0.037402	0.811296
1	GO:0043112	BP	receptor metabolic process	58/21337	0.037402	0.811296
1	GO:0042752	BP	regulation of circadian rhythm	59/21337	0.0380353	0.822976
1	GO:0007423	BP	sensory organ development	59/21337	0.0380353	0.822976
1	GO:0006885	BP	regulation of pH	60/21337	0.0386683	0.83459
1	GO:0006367	BP	transcription initiation from RNA polymerase II promoter	61/21337	0.0393008	0.844411
1	GO:0071375	BP	cellular response to peptide hormone stimulus	61/21337	0.0393008	0.844411
2	GO:0032880	BP	regulation of protein localization	486/21337	0.039318	0.844411
2	GO:0006955	BP	immune response	486/21337	0.039318	0.844411
6	GO:0007165	BP	signal transduction	4172/21337	0.039621	0.849869
1	GO:0045055	BP	regulated exocytosis	62/21337	0.039933	0.855502
1	GO:0048568	BP	embryonic organ development	63/21337	0.0405647	0.866896
1	GO:0071219	BP	cellular response to molecule of bacterial origin	63/21337	0.0405647	0.866896
2	GO:0043086	BP	negative regulation of catalytic activity	502/21337	0.0417029	0.885154
1	GO:0051147	BP	regulation of muscle cell differentiation	65/21337	0.0418271	0.885154
1	GO:0048871	BP	multicellular organismal homeostasis	65/21337	0.0418271	0.885154
1	GO:0050777	BP	negative regulation of immune response	65/21337	0.0418271	0.885154
1	GO:0001568	BP	blood vessel development	65/21337	0.0418271	0.885154
1	GO:1901653	BP	cellular response to peptide	65/21337	0.0418271	0.885154
1	GO:0045444	BP	fat cell differentiation	66/21337	0.0424577	0.897404
1	GO:0001894	BP	tissue homeostasis	67/21337	0.043088	0.908512
1	GO:0002064	BP	epithelial cell development	67/21337	0.043088	0.908512
1	GO:0007623	BP	circadian rhythm	68/21337	0.0437178	0.919558
1	GO:0001764	BP	neuron migration	68/21337	0.0437178	0.919558
1	GO:0034599	BP	cellular response to oxidative stress	69/21337	0.0443473	0.931668
2	GO:0044255	BP	cellular lipid metabolic process	520/21337	0.0444513	0.932725
2	GO:1901700	BP	response to oxygen-containing compound	523/21337	0.044916	0.940202
1	GO:0007409	BP	axonogenesis	70/21337	0.0449763	0.94033
1	GO:0006633	BP	fatty acid biosynthetic process	71/21337	0.045605	0.951183
1	GO:0002790	BP	peptide secretion	71/21337	0.045605	0.951183
1	GO:0030307	BP	positive regulation of cell growth	72/21337	0.0462333	0.959673
1	GO:0035150	BP	regulation of tube size	72/21337	0.0462333	0.959673
1	GO:0035296	BP	regulation of tube diameter	72/21337	0.0462333	0.959673
1	GO:0097746	BP	regulation of blood vessel diameter	72/21337	0.0462333	0.959673
1	GO:0050770	BP	regulation of axonogenesis	73/21337	0.0468612	0.971545
1	GO:0071216	BP	cellular response to biotic stimulus	74/21337	0.0474888	0.98338
1	GO:0007204	BP	positive regulation of cytosolic calcium ion concentration	75/21337	0.0481159	0.991634
1	GO:0031056	BP	regulation of histone modification	75/21337	0.0481159	0.991634
1	GO:0071901	BP	negative regulation of protein serine/threonine kinase activity	75/21337	0.0481159	0.991634
1	GO:1903900	BP	regulation of viral life cycle	75/21337	0.0481159	0.991634
1	GO:0035335	BP	peptidyl-tyrosine dephosphorylation	76/21337	0.0487427	1
2	GO:0048878	BP	chemical homeostasis	550/21337	0.0491812	1
1	GO:0055067	BP	monovalent inorganic cation homeostasis	77/21337	0.0493691	1
1	GO:0007050	BP	cell cycle arrest	78/21337	0.0499951	1
1	GO:0006836	BP	neurotransmitter transport	78/21337	0.0499951	1
1	GO:0045619	BP	regulation of lymphocyte differentiation	78/21337	0.0499951	1
5	GO:0005615	CC	extracellular space	793/21337	0.000105951	0.0141429
1	GO:0031093	CC	platelet alpha granule lumen	2/21337	0.00131187	0.0782301
1	GO:0034774	CC	secretory granule lumen	4/21337	0.00262215	0.122318
2	GO:0030141	CC	secretory granule	125/21337	0.00295874	0.134055
1	GO:0031983	CC	vesicle lumen	5/21337	0.00327669	0.142151
1	GO:0060205	CC	cytoplasmic vesicle lumen	5/21337	0.00327669	0.142151
2	GO:0099503	CC	secretory vesicle	186/21337	0.00642013	0.238546
1	GO:0016460	CC	myosin II complex	12/21337	0.00784731	0.263904
8	GO:0044444	CC	cytoplasmic part	5273/21337	0.00955976	0.303829
2	GO:0009986	CC	cell surface	251/21337	0.0114265	0.344843
1	GO:0097517	CC	contractile actin filament bundle	39/21337	0.0252952	0.605444
1	GO:0001725	CC	stress fiber	39/21337	0.0252952	0.605444
1	GO:0042641	CC	actomyosin	40/21337	0.0259359	0.615684
5	GO:0005634	CC	nucleus	2762/21337	0.0264196	0.621532
13	GO:0044464	CC	cell part	13866/21337	0.0264785	0.621532
1	GO:0032432	CC	actin filament bundle	42/21337	0.0272161	0.633085
11	GO:0044424	CC	intracellular part	10232/21337	0.0297243	0.678886
1	GO:0016459	CC	myosin complex	47/21337	0.0304099	0.690711
5	GO:0044421	CC	extracellular region part	2889/21337	0.0315188	0.709451
1	GO:0030018	CC	Z disc	52/21337	0.033594	0.741674
3	GO:0005829	CC	cytosol	1247/21337	0.0446762	0.936312
5	GO:0005125	MF	cytokine activity	186/21337	8.96002e-08	0.000388708
2	GO:0043183	MF	vascular endothelial growth factor receptor 1 binding	2/21337	3.99784e-07	0.00050904
5	GO:0048018	MF	receptor ligand activity	355/21337	2.19343e-06	0.00106129
5	GO:0030546	MF	signaling receptor activator activity	360/21337	2.34906e-06	0.00106129
2	GO:0043184	MF	vascular endothelial growth factor receptor 2 binding	4/21337	2.3969e-06	0.00106129
5	GO:0030545	MF	receptor regulator activity	364/21337	2.47973e-06	0.00106129
7	GO:0005102	MF	signaling receptor binding	1164/21337	3.45448e-06	0.00142728
2	GO:0005172	MF	vascular endothelial growth factor receptor binding	6/21337	5.98777e-06	0.00196048
4	GO:0005126	MF	cytokine receptor binding	231/21337	1.23043e-05	0.00338916
2	GO:0005161	MF	platelet-derived growth factor receptor binding	9/21337	1.43545e-05	0.00371781
3	GO:0070851	MF	growth factor receptor binding	95/21337	3.00355e-05	0.0059219
2	GO:0001968	MF	fibronectin binding	13/21337	3.10548e-05	0.0059219
12	GO:0005515	MF	protein binding	6605/21337	3.57655e-05	0.0064791
2	GO:0042056	MF	chemoattractant activity	26/21337	0.000128766	0.0158026
3	GO:0000978	MF	RNA polymerase II proximal promoter sequence-specific DNA binding	195/21337	0.000254021	0.0257779
3	GO:0000987	MF	proximal promoter sequence-specific DNA binding	206/21337	0.000298452	0.0284563
4	GO:0042803	MF	protein homodimerization activity	568/21337	0.000402113	0.0365333
1	GO:0005153	MF	interleukin-8 receptor binding	1/21337	0.000656137	0.0486874
1	GO:0031707	MF	endothelin A receptor binding	1/21337	0.000656137	0.0486874
5	GO:0098772	MF	molecular function regulator	1173/21337	0.000656535	0.0486874
3	GO:0001012	MF	RNA polymerase II regulatory region DNA binding	313/21337	0.00100939	0.067629
3	GO:0000977	MF	RNA polymerase II regulatory region sequence-specific DNA binding	313/21337	0.00100939	0.067629
1	GO:0004666	MF	prostaglandin-endoperoxide synthase activity	2/21337	0.00131187	0.0782301
1	GO:0031705	MF	bombesin receptor binding	2/21337	0.00131187	0.0782301
1	GO:0031708	MF	endothelin B receptor binding	2/21337	0.00131187	0.0782301
1	GO:0043426	MF	MRF binding	2/21337	0.00131187	0.0782301
1	GO:0035259	MF	glucocorticoid receptor binding	2/21337	0.00131187	0.0782301
2	GO:0001227	MF	DNA-binding transcription repressor activity, RNA polymerase II-specific	86/21337	0.00141592	0.0830081
2	GO:0008201	MF	heparin binding	86/21337	0.00141592	0.0830081
2	GO:0001217	MF	DNA-binding transcription repressor activity	86/21337	0.00141592	0.0830081
3	GO:0000976	MF	transcription regulatory region sequence-specific DNA binding	362/21337	0.00153411	0.0881503
3	GO:0000981	MF	DNA-binding transcription factor activity, RNA polymerase II-specific	365/21337	0.00157084	0.0895007
3	GO:1990837	MF	sequence-specific double-stranded DNA binding	376/21337	0.00171028	0.0939193
3	GO:0046982	MF	protein heterodimerization activity	390/21337	0.00189872	0.100699
4	GO:0042802	MF	identical protein binding	896/21337	0.00220573	0.110945
2	GO:0008083	MF	growth factor activity	111/21337	0.00234298	0.115178
2	GO:0005539	MF	glycosaminoglycan binding	117/21337	0.00259849	0.122318
4	GO:0046983	MF	protein dimerization activity	951/21337	0.00274198	0.126547
3	GO:0044212	MF	transcription regulatory region DNA binding	466/21337	0.00314882	0.141558
3	GO:0001067	MF	regulatory region nucleic acid binding	466/21337	0.00314882	0.141558
1	GO:0032036	MF	myosin heavy chain binding	5/21337	0.00327669	0.142151
1	GO:0046965	MF	retinoid X receptor binding	6/21337	0.00393083	0.162023
1	GO:0001191	MF	obsolete transcriptional repressor activity, RNA polymerase II transcription factor binding	7/21337	0.00458457	0.182468
2	GO:0061629	MF	RNA polymerase II-specific DNA-binding transcription factor binding	159/21337	0.0047348	0.186311
2	GO:0001664	MF	G protein-coupled receptor binding	161/21337	0.00485141	0.189609
3	GO:0003690	MF	double-stranded DNA binding	546/21337	0.00491438	0.191209
1	GO:0038191	MF	neuropilin binding	8/21337	0.00523792	0.198892
1	GO:0045236	MF	CXCR chemokine receptor binding	10/21337	0.00654341	0.238546
2	GO:0140297	MF	DNA-binding transcription factor binding	189/21337	0.00662203	0.240906
1	GO:0017017	MF	MAP kinase tyrosine/serine/threonine phosphatase activity	11/21337	0.00719556	0.250732
1	GO:0001784	MF	phosphotyrosine residue binding	11/21337	0.00719556	0.250732
1	GO:0033549	MF	MAP kinase phosphatase activity	11/21337	0.00719556	0.250732
3	GO:0043565	MF	sequence-specific DNA binding	649/21337	0.0079359	0.266367
1	GO:0071855	MF	neuropeptide receptor binding	13/21337	0.00849867	0.276693
1	GO:0005149	MF	interleukin-1 receptor binding	13/21337	0.00849867	0.276693
1	GO:0070888	MF	E-box binding	14/21337	0.00914962	0.2924
1	GO:0043425	MF	bHLH transcription factor binding	15/21337	0.00980018	0.306972
1	GO:0001102	MF	RNA polymerase II activating transcription factor binding	16/21337	0.0104503	0.321533
3	GO:0003700	MF	DNA-binding transcription factor activity	730/21337	0.0109484	0.335669
13	GO:0005488	MF	binding	12614/21337	0.0115579	0.347933
1	GO:0045309	MF	protein phosphorylated amino acid binding	20/21337	0.013047	0.376089
2	GO:1901681	MF	sulfur compound binding	310/21337	0.0170626	0.45552
1	GO:0033613	MF	activating transcription factor binding	27/21337	0.017576	0.464227
1	GO:0050840	MF	extracellular matrix binding	30/21337	0.0195111	0.500853
1	GO:0000979	MF	RNA polymerase II core promoter sequence-specific DNA binding	31/21337	0.0201554	0.513592
1	GO:0004601	MF	peroxidase activity	32/21337	0.0207992	0.526135
1	GO:0008138	MF	protein tyrosine/serine/threonine phosphatase activity	33/21337	0.0214427	0.536933
1	GO:0042974	MF	retinoic acid receptor binding	33/21337	0.0214427	0.536933
1	GO:0016684	MF	oxidoreductase activity, acting on peroxide as acceptor	33/21337	0.0214427	0.536933
3	GO:0140110	MF	transcription regulator activity	943/21337	0.0217396	0.542801
1	GO:0004879	MF	nuclear receptor activity	34/21337	0.0220857	0.545169
1	GO:0098531	MF	ligand-activated transcription factor activity	34/21337	0.0220857	0.545169
2	GO:0008134	MF	transcription factor binding	359/21337	0.022478	0.554063
1	GO:0008009	MF	chemokine activity	36/21337	0.0233707	0.567999
1	GO:0051219	MF	phosphoprotein binding	40/21337	0.0259359	0.615684
1	GO:0017022	MF	myosin binding	40/21337	0.0259359	0.615684
1	GO:0008013	MF	beta-catenin binding	43/21337	0.0278557	0.644506
1	GO:0042379	MF	chemokine receptor binding	44/21337	0.0284948	0.655796
1	GO:0003707	MF	steroid hormone receptor activity	49/21337	0.0316847	0.709451
1	GO:0005507	MF	copper ion binding	49/21337	0.0316847	0.709451
1	GO:0035258	MF	steroid hormone receptor binding	49/21337	0.0316847	0.709451
1	GO:0016209	MF	antioxidant activity	53/21337	0.0342296	0.751881
1	GO:0005178	MF	integrin binding	55/21337	0.0354997	0.774876
1	GO:0016922	MF	nuclear receptor binding	58/21337	0.037402	0.811296
1	GO:0001046	MF	core promoter sequence-specific DNA binding	60/21337	0.0386683	0.83459
1	GO:0042826	MF	histone deacetylase binding	64/21337	0.0411961	0.879306
1	GO:0051213	MF	dioxygenase activity	65/21337	0.0418271	0.885154
1	GO:0004725	MF	protein tyrosine phosphatase activity	77/21337	0.0493691	1

## Sheet: KEGG  pathway of 16 heat DEGs
First Category	KEGG pathway	Gene number
Environmental Information Processing	Signaling molecules and interaction	11
Organismal Systems	Immune system	6
Organismal Systems	Endocrine system	5
Cellular Processes	Cellular community - eukaryotes	4
Organismal Systems	Development	3
Cellular Processes	Cell motility	2
Metabolism	Lipid metabolism	1
Cellular Processes	Cell growth and death	1
Cellular Processes	Transport and catabolism	1
Organismal Systems	Circulatory system	1
Organismal Systems	Environmental adaptation	1
Organismal Systems	Nervous system	1

## Sheet: co_expression of 16 DEGs
gene id	gene_name	connected gene id	connected gene name	cor	p value	q value
ENSBTAG00000003682	DNAJB13	ENSBTAG00000011473	MYL9	0.8	0.009628	0.044013
ENSBTAG00000010349	IL1A	ENSBTAG00000005339		0.816667	0.007225	0.038532
ENSBTAG00000010349	IL1A	ENSBTAG00000003650	NR4A2	0.8	0.009628	0.044013
ENSBTAG00000010349	IL1A	ENSBTAG00000014127	PTGS2	0.933333	0.000236	0.002516
ENSBTAG00000000816	PRDM1	ENSBTAG00000002623	SAMSN1	0.866667	0.002495	0.016811
ENSBTAG00000000816	PRDM1	ENSBTAG00000005339	VEGFA	0.816667	0.007225	0.038532
ENSBTAG00000000816	PRDM1	ENSBTAG00000004587	DUSP6	0.85	0.003705	0.023711
ENSBTAG00000000816	PRDM1	ENSBTAG00000010303	VEGFA	0.866667	0.002495	0.016811
ENSBTAG00000000816	PRDM1	ENSBTAG00000019716	CXCL8	0.866667	0.002495	0.016811
ENSBTAG00000002623	SAMSN1	ENSBTAG00000005339	VEGFA	0.8	0.009628	0.044013
ENSBTAG00000002623	SAMSN1	ENSBTAG00000004587	DUSP6	0.983333	2e-06	2.8e-05
ENSBTAG00000002623	SAMSN1	ENSBTAG00000019716	CXCL8	0.833333	0.005266	0.030637
ENSBTAG00000005339	VEGFA	ENSBTAG00000004587	DUSP6	0.866667	0.002495	0.016811
ENSBTAG00000005339	VEGFA	ENSBTAG00000008096	EDN1	0.933333	0.000236	0.002516
ENSBTAG00000005339	VEGFA	ENSBTAG00000010303	ICAM1	0.9	0.000943	0.008047
ENSBTAG00000005339	VEGFA	ENSBTAG00000014127	PTGS2	0.833333	0.005266	0.030637
ENSBTAG00000009863	BHLHE40	ENSBTAG00000003650	NR4A2	0.916667	0.000507	0.004988
ENSBTAG00000004587	DUSP6	ENSBTAG00000008096	EDN1	0.8	0.009628	0.044013
ENSBTAG00000008096	EDN1	ENSBTAG00000010303	ICAM1	0.9	0.000943	0.008047
ENSBTAG00000009987		ENSBTAG00000011473	MYL9	0.933333	0.000236	0.002516

## Sheet: KEGG ENRICH of 16 DGEs
<label class="checkAll" style="cursor:pointer;padding-top:2px;"><i class="icon-check-empty" style="margin-right:5px;"></i>Num</label>	Pathway id	Description	Database	Ratio_in_study	Ratio_in_pop	Pvalue_uncorrected	Pvalue_corrected
7	map04933	AGE-RAGE signaling pathway in diabetic complications	KEGG PATHWAY	7/14	113/20734	1.52983e-11	1.33095e-09
6	map05418	Fluid shear stress and atherosclerosis	KEGG PATHWAY	6/14	501/20734	4.92036e-07	2.14036e-05
5	map05206	MicroRNAs in cancer	KEGG PATHWAY	5/14	294/20734	9.98899e-07	2.89681e-05
5	map04060	Cytokine-cytokine receptor interaction	KEGG PATHWAY	5/14	312/20734	1.33835e-06	2.9109e-05
6	map05323	Rheumatoid arthritis	KEGG PATHWAY	6/14	690/20734	3.17626e-06	5.52668e-05
3	map05219	Bladder cancer	KEGG PATHWAY	3/14	51/20734	5.0067e-06	7.25971e-05
3	map04370	VEGF signaling pathway	KEGG PATHWAY	3/14	62/20734	9.05285e-06	0.000112514
3	map05212	Pancreatic cancer	KEGG PATHWAY	3/14	74/20734	1.54427e-05	0.000167939
3	map05211	Renal cell carcinoma	KEGG PATHWAY	3/14	82/20734	2.10301e-05	0.000203291
5	map05200	Pathways in cancer	KEGG PATHWAY	5/14	594/20734	3.06511e-05	0.000266665
3	map04668	TNF signaling pathway	KEGG PATHWAY	3/14	114/20734	5.63788e-05	0.000445905
3	map04066	HIF-1 signaling pathway	KEGG PATHWAY	3/14	127/20734	7.77586e-05	0.00056375
3	map05144	Malaria	KEGG PATHWAY	3/14	131/20734	8.5266e-05	0.000570626
3	map04380	Osteoclast differentiation	KEGG PATHWAY	3/14	146/20734	0.000117614	0.000730885
4	map04510	Focal adhesion	KEGG PATHWAY	4/14	563/20734	0.000433404	0.00251374
3	map04010	MAPK signaling pathway	KEGG PATHWAY	3/14	288/20734	0.000861803	0.00468605
4	map05205	Proteoglycans in cancer	KEGG PATHWAY	4/14	711/20734	0.00104262	0.00533574
2	map05133	Pertussis	KEGG PATHWAY	2/14	82/20734	0.0013633	0.0065893
2	map01521	EGFR tyrosine kinase inhibitor resistance	KEGG PATHWAY	2/14	101/20734	0.00205794	0.00942322
2	map04657	IL-17 signaling pathway	KEGG PATHWAY	2/14	112/20734	0.00252239	0.0109724
3	map05410	Hypertrophic cardiomyopathy (HCM)	KEGG PATHWAY	3/14	431/20734	0.00273749	0.011341
2	map05321	Inflammatory bowel disease (IBD)	KEGG PATHWAY	2/14	137/20734	0.00374409	0.0148062
3	map05164	Influenza A	KEGG PATHWAY	3/14	538/20734	0.0051083	0.0185176
2	map04270	Vascular smooth muscle contraction	KEGG PATHWAY	2/14	160/20734	0.00506706	0.0191667
2	map05161	Hepatitis B	KEGG PATHWAY	2/14	175/20734	0.00603	0.0209844
3	map05140	Leishmaniasis	KEGG PATHWAY	3/14	602/20734	0.00697986	0.0216874
2	map04932	Non-alcoholic fatty liver disease (NAFLD)	KEGG PATHWAY	2/14	186/20734	0.00678539	0.021864
2	map05142	Chagas disease (American trypanosomiasis)	KEGG PATHWAY	2/14	184/20734	0.00664498	0.0222351
3	map04015	Rap1 signaling pathway	KEGG PATHWAY	3/14	633/20734	0.00801643	0.0240493
3	map04064	NF-kappa B signaling pathway	KEGG PATHWAY	3/14	684/20734	0.00991323	0.0287484
2	map04014	Ras signaling pathway	KEGG PATHWAY	2/14	317/20734	0.0187824	0.052712
3	map04151	PI3K-Akt signaling pathway	KEGG PATHWAY	3/14	937/20734	0.023051	0.0626699
1	map05020	Prion diseases	KEGG PATHWAY	1/14	37/20734	0.024703	0.0651262
1	map04710	Circadian rhythm	KEGG PATHWAY	1/14	39/20734	0.0260221	0.0665859
2	map05132	Salmonella infection	KEGG PATHWAY	2/14	440/20734	0.0345472	0.0858745
2	map04670	Leukocyte transendothelial migration	KEGG PATHWAY	2/14	461/20734	0.0376233	0.0909231
1	map04923	Regulation of lipolysis in adipocytes	KEGG PATHWAY	1/14	59/20734	0.0391215	0.0919883
1	map04913	Ovarian steroidogenesis	KEGG PATHWAY	1/14	62/20734	0.0410722	0.0940337
2	map04921	Oxytocin signaling pathway	KEGG PATHWAY	2/14	521/20734	0.0469736	0.0996756
1	map05210	Colorectal cancer	KEGG PATHWAY	1/14	70/20734	0.0462562	0.100607
2	map05166	Human T-cell leukemia virus 1 infection	KEGG PATHWAY	2/14	515/20734	0.0460024	0.102621
1	map05120	Epithelial cell signaling in Helicobacter pylori infection	KEGG PATHWAY	1/14	76/20734	0.0501271	0.103835
1	map05204	Chemical carcinogenesis	KEGG PATHWAY	1/14	81/20734	0.0533417	0.107924
1	map04925	Aldosterone synthesis and secretion	KEGG PATHWAY	1/14	86/20734	0.0565462	0.109323
2	map04810	Regulation of actin cytoskeleton	KEGG PATHWAY	2/14	577/20734	0.0564027	0.111523
1	map04620	Toll-like receptor signaling pathway	KEGG PATHWAY	1/14	108/20734	0.0705268	0.111561
1	map05220	Chronic myeloid leukemia	KEGG PATHWAY	1/14	90/20734	0.0591026	0.111781
1	map05222	Small cell lung cancer	KEGG PATHWAY	1/14	107/20734	0.0698955	0.112609
1	map05134	Legionellosis	KEGG PATHWAY	1/14	99/20734	0.0648309	0.112806
1	map04512	ECM-receptor interaction	KEGG PATHWAY	1/14	93/20734	0.0610156	0.112944
2	map04640	Hematopoietic cell lineage	KEGG PATHWAY	2/14	649/20734	0.0694326	0.113974
1	map04622	RIG-I-like receptor signaling pathway	KEGG PATHWAY	1/14	105/20734	0.0686317	0.114826
2	map05146	Amoebiasis	KEGG PATHWAY	2/14	638/20734	0.0673798	0.114942
1	map00590	Arachidonic acid metabolism	KEGG PATHWAY	1/14	98/20734	0.064196	0.116355
1	map04350	TGF-beta signaling pathway	KEGG PATHWAY	1/14	98/20734	0.064196	0.116355
1	map05332	Graft-versus-host disease	KEGG PATHWAY	1/14	115/20734	0.0749346	0.116416
1	map04940	Type I diabetes mellitus	KEGG PATHWAY	1/14	128/20734	0.0830692	0.12679
1	map05145	Toxoplasmosis	KEGG PATHWAY	1/14	133/20734	0.0861801	0.127079
2	map05152	Tuberculosis	KEGG PATHWAY	2/14	730/20734	0.0851845	0.127777
1	map05160	Hepatitis C	KEGG PATHWAY	1/14	144/20734	0.0929897	0.134835
1	map04726	Serotonergic synapse	KEGG PATHWAY	1/14	149/20734	0.0960694	0.137017
1	map04068	FoxO signaling pathway	KEGG PATHWAY	1/14	152/20734	0.0979126	0.137393
1	map04110	Cell cycle	KEGG PATHWAY	1/14	167/20734	0.107076	0.147867
1	map04621	NOD-like receptor signaling pathway	KEGG PATHWAY	1/14	196/20734	0.124548	0.161726
1	map04723	Retrograde endocannabinoid signaling	KEGG PATHWAY	1/14	187/20734	0.11916	0.161983
1	map04022	cGMP-PKG signaling pathway	KEGG PATHWAY	1/14	195/20734	0.12395	0.163389
1	map04062	Chemokine signaling pathway	KEGG PATHWAY	1/14	193/20734	0.122755	0.164303
2	map05414	Dilated cardiomyopathy (DCM)	KEGG PATHWAY	2/14	952/20734	0.133175	0.170385
1	map04916	Melanogenesis	KEGG PATHWAY	1/14	250/20734	0.156238	0.196995
1	map04024	cAMP signaling pathway	KEGG PATHWAY	1/14	265/20734	0.164849	0.204884
1	map04144	Endocytosis	KEGG PATHWAY	1/14	292/20734	0.180145	0.220742
1	map05412	Arrhythmogenic right ventricular cardiomyopathy (ARVC)	KEGG PATHWAY	1/14	414/20734	0.246072	0.297337
1	map05131	Shigellosis	KEGG PATHWAY	1/14	414/20734	0.246072	0.297337
1	map04919	Thyroid hormone signaling pathway	KEGG PATHWAY	1/14	474/20734	0.276657	0.320922
1	map04514	Cell adhesion molecules (CAMs)	KEGG PATHWAY	1/14	471/20734	0.275156	0.323494
1	map04611	Platelet activation	KEGG PATHWAY	1/14	490/20734	0.284616	0.325811
1	map04530	Tight junction	KEGG PATHWAY	1/14	538/20734	0.308008	0.348009
1	map05143	African trypanosomiasis	KEGG PATHWAY	1/14	558/20734	0.317544	0.354183
1	map04390	Hippo signaling pathway	KEGG PATHWAY	1/14	654/20734	0.361639	0.393282
1	map05150	Staphylococcus aureus infection	KEGG PATHWAY	1/14	649/20734	0.359409	0.395805
1	map04072	Phospholipase D signaling pathway	KEGG PATHWAY	1/14	682/20734	0.373992	0.401696
1	map04650	Natural killer cell mediated cytotoxicity	KEGG PATHWAY	1/14	707/20734	0.384835	0.4083
1	map05162	Measles	KEGG PATHWAY	1/14	732/20734	0.395502	0.414562
1	map05169	Epstein-Barr virus infection	KEGG PATHWAY	1/14	751/20734	0.403494	0.417905
1	map05202	Transcriptional misregulation in cancer	KEGG PATHWAY	1/14	780/20734	0.415504	0.42528
1	map05416	Viral myocarditis	KEGG PATHWAY	1/14	1000/20734	0.49956	0.505369
1	map04145	Phagosome	KEGG PATHWAY	1/14	1064/20734	0.521817	0.521817

## Sheet: RNA-Seq-qPCR
	RNA-seq	q-PCR
VEGFA	1.68023	1.88
PRDM1	1.05409	4.89113
SAMSN1	1.22222	1.68606
BHLHE40	1.03118	3.24546
NR4A2	1.52362	1.95961
DUSP6	1.06865	1.8312
EDN1	1.42866	0.892913
MYL9	1.11524	0.969698
PTGS2	1.581	0.730694
CXCL8	1.32089	1.32895
IL1A	-1.08518	-3.54281

[truncated: 2 more sheets: KEGG PATHWAY, 14 GENES in detial]
